# Supplementary material for: The mutation landscape of Daphnia obtusa reveals evolutionary forces shaping genome stability
Source: Mol Biol Evol. 2026 Feb 9;43(2):msag037. doi: 10.1093/molbev/msag037 (PMC12926508; doi:10.1093/molbev/msag037)
Supplement: msag037_Supplementary_Data [file msag037_supplementary_data.zip]

Archive with 2 entries (2 files):
- Supplementary File.xlsx
- Supplementary Tables and Figures.docx
