# Supplementary material for: The mutation landscape of Daphnia obtusa reveals evolutionary forces shaping genome stability
Source: Mol Biol Evol. 2026 Feb 9;43(2):msag037. doi: 10.1093/molbev/msag037 (PMC12926508; doi:10.1093/molbev/msag037)
Supplement: msag037_Supplementary_Data [file msag037_supplementary_data.zip › Supplementary File.xlsx]

## Sheet: SNM
Scfd	Site	Genome ref.	clone13	clone14	clone20	clone26	clone27	clone28	clone33	clone48	changed_clone	common_genotype	different_genotype	common_base	different_base	Category
LG1	185664	C	C/C	C/C	C/C	C/C	C/C	C/C	C/T	C/C	clone33	C/C	C/T	C	T	Coding Intron
LG1	275278	T	T/T	T/T	T/T	T/T	T/T	T/T	T/T	T/C	clone48	T/T	C/T	T	C	5′UTR Exon
LG1	275281	A	A/A	A/A	A/A	A/A	A/A	A/A	A/A	A/C	clone48	A/A	A/C	A	C	5′UTR Exon
LG1	337378	C	C/C	C/C	C/C	C/C	C/C	C/T	C/C	C/C	clone28	C/C	C/T	C	T	5′UTR Exon
LG1	585788	C	C/C	C/C	C/C	C/C	C/C	C/A	C/C	C/C	clone28	C/C	A/C	C	A	Coding Intron
LG1	862582	C	C/C	C/C	C/C	C/C	C/C	C/C	C/T	C/C	clone33	C/C	C/T	C	T	Coding Exon
LG1	875994	G	G/G	G/G	G/G	G/C	G/G	G/G	G/G	G/G	clone26	G/G	C/G	G	C	Intergenic
LG1	947168	C	C/C	C/C	C/C	C/C	C/C	C/T	C/C	C/C	clone28	C/C	C/T	C	T	Intergenic
LG1	948734	G	G/G	G/G	G/G	G/G	G/A	G/G	G/G	G/G	clone27	G/G	A/G	G	A	Intergenic
LG1	968963	C	C/C	C/C	C/C	C/T	C/C	C/C	C/C	C/C	clone26	C/C	C/T	C	T	Coding Exon
LG1	1296427	A	A/A	A/A	A/A	A/A	A/T	A/A	A/A	A/A	clone27	A/A	A/T	A	T	Intergenic
LG1	1365119	C	C/T	C/C	C/C	C/C	C/C	C/C	C/C	C/C	clone13	C/C	C/T	C	T	Intergenic
LG1	1365924	C	C/C	C/C	C/C	C/C	C/C	C/C	C/T	C/C	clone33	C/C	C/T	C	T	Intergenic
LG1	1610895	G	G/G	G/G	G/T	G/G	G/G	G/G	G/G	G/G	clone20	G/G	G/T	G	T	Coding Exon
LG1	1736819	C	C/C	C/C	C/C	C/C	C/C	C/A	C/C	C/C	clone28	C/C	A/C	C	A	Intergenic
LG1	1748710	G	G/G	G/G	G/G	G/G	G/G	G/T	G/G	G/G	clone28	G/G	G/T	G	T	Coding Intron
LG1	1755502	G	G/G	G/G	G/G	G/G	G/G	G/A	G/G	G/G	clone28	G/G	A/G	G	A	Intergenic
LG1	1886023	A	A/A	A/A	A/C	A/A	A/A	A/A	A/A	A/A	clone20	A/A	A/C	A	C	Intergenic
LG1	1887683	G	G/G	G/G	G/C	G/G	G/G	G/G	G/G	G/G	clone20	G/G	C/G	G	C	Intergenic
LG1	1935704	G	G/A	G/G	G/G	G/G	G/G	G/G	G/G	G/G	clone13	G/G	A/G	G	A	Coding Intron
LG1	1936846	T	T/T	T/T	T/T	T/T	T/T	T/T	T/T	T/G	clone48	T/T	G/T	T	G	Coding Intron
LG1	1972062	C	C/C	C/C	C/C	C/G	C/C	C/C	C/C	C/C	clone26	C/C	C/G	C	G	Coding Intron
LG1	2192991	A	A/A	A/A	A/A	A/A	A/A	A/T	A/A	A/A	clone28	A/A	A/T	A	T	3′UTR Exon
LG1	2526969	G	G/G	G/G	G/G	G/C	G/G	G/G	G/G	G/G	clone26	G/G	C/G	G	C	Coding Intron
LG1	2569904	A	A/A	A/A	A/A	A/A	A/G	A/A	A/A	A/A	clone27	A/A	A/G	A	G	Intergenic
LG1	2590558	A	A/A	A/A	A/G	A/A	A/A	A/A	A/A	A/A	clone20	A/A	A/G	A	G	Coding Exon
LG1	2596473	G	T/T	T/T	T/T	T/T	G/T	T/T	T/T	T/T	clone27	T/T	G/T	T	G	Coding Exon
LG1	2647772	A	A/A	A/A	A/A	A/A	A/A	A/G	A/A	A/A	clone28	A/A	A/G	A	G	Coding Intron
LG1	2683222	G	G/G	G/G	G/G	G/G	G/G	G/A	G/G	G/G	clone28	G/G	A/G	G	A	Other
LG1	2689411	G	G/G	G/G	G/G	G/G	G/T	G/G	G/G	G/G	clone27	G/G	G/T	G	T	Intergenic
LG1	2764800	A	A/A	A/A	A/A	A/A	A/A	A/A	A/G	A/A	clone33	A/A	A/G	A	G	Coding Intron
LG1	2907167	A	A/A	A/A	A/A	A/A	A/A	A/A	A/A	A/T	clone48	A/A	A/T	A	T	Coding Intron
LG1	2934957	G	G/G	G/G	G/G	G/G	G/G	G/G	G/G	G/A	clone48	G/G	A/G	G	A	Coding Intron
LG1	3229325	G	G/G	G/G	G/G	G/G	G/G	G/G	G/A	G/G	clone33	G/G	A/G	G	A	Coding Intron
LG1	3311077	T	T/T	T/T	T/C	T/T	T/T	T/T	T/T	T/T	clone20	T/T	C/T	T	C	Intergenic
LG1	3380765	A	A/A	A/A	A/A	A/G	A/A	A/A	A/A	A/A	clone26	A/A	A/G	A	G	Intergenic
LG1	3380944	T	T/T	T/T	T/T	T/T	T/T	T/T	T/G	T/T	clone33	T/T	G/T	T	G	Intergenic
LG1	3380961	C	C/C	C/C	C/C	C/C	C/C	C/C	C/G	C/C	clone33	C/C	C/G	C	G	Intergenic
LG1	3469924	T	T/T	T/T	T/T	T/T	T/T	T/T	T/T	T/G	clone48	T/T	G/T	T	G	Coding Exon
LG1	3592578	T	T/T	T/T	T/T	T/C	T/T	T/T	T/T	T/T	clone26	T/T	C/T	T	C	Coding Intron
LG1	3676872	C	C/C	C/C	C/T	C/C	C/C	C/C	C/C	C/C	clone20	C/C	C/T	C	T	Intergenic
LG1	3676892	A	A/A	A/A	A/C	A/A	A/A	A/A	A/A	A/A	clone20	A/A	A/C	A	C	Intergenic
LG1	3676943	A	A/A	A/A	A/T	A/A	A/A	A/A	A/A	A/A	clone20	A/A	A/T	A	T	Intergenic
LG1	4214908	C	C/C	C/C	C/C	C/C	C/A	C/C	C/C	C/C	clone27	C/C	A/C	C	A	Coding Intron
LG1	4231015	C	C/C	C/C	C/C	C/C	C/C	C/T	C/C	C/C	clone28	C/C	C/T	C	T	Coding Intron
LG1	4297870	T	T/T	T/T	T/T	T/T	T/T	T/T	T/A	T/T	clone33	T/T	A/T	T	A	Intergenic
LG1	4407240	T	T/T	T/T	T/T	T/T	T/T	T/T	T/T	T/G	clone48	T/T	G/T	T	G	Coding Intron
LG1	4442180	G	G/A	A/A	A/A	A/A	A/A	A/A	A/A	A/A	clone13	A/A	A/G	A	G	Coding Intron
LG1	4536829	G	G/G	G/G	G/G	G/G	G/G	G/T	G/G	G/G	clone28	G/G	G/T	G	T	Coding Intron
LG1	4706968	G	G/G	G/G	G/G	G/A	G/G	G/G	G/G	G/G	clone26	G/G	A/G	G	A	Intergenic
LG1	4811011	G	G/G	G/G	G/G	G/C	G/G	G/G	G/G	G/G	clone26	G/G	C/G	G	C	Coding Intron
LG1	5049462	G	G/G	G/T	G/G	G/G	G/G	G/G	G/G	G/G	clone14	G/G	G/T	G	T	Intergenic
LG1	5091210	T	T/T	T/T	T/T	T/T	T/T	T/A	T/T	T/T	clone28	T/T	A/T	T	A	Coding Intron
LG1	5238575	T	T/T	T/T	T/T	T/T	T/T	T/G	T/T	T/T	clone28	T/T	G/T	T	G	Coding Intron
LG1	5302068	C	C/C	C/C	C/A	C/C	C/C	C/C	C/C	C/C	clone20	C/C	A/C	C	A	Coding Intron
LG1	5360596	C	C/C	C/C	C/C	C/C	C/C	C/C	C/C	C/T	clone48	C/C	C/T	C	T	Coding Intron
LG1	5366222	T	T/T	T/T	T/T	T/T	T/T	T/T	T/T	T/C	clone48	T/T	C/T	T	C	Coding Intron
LG1	5500003	A	A/A	A/A	A/T	A/A	A/A	A/A	A/A	A/A	clone20	A/A	A/T	A	T	3′UTR Exon
LG1	5547151	G	G/A	G/G	G/G	G/G	G/G	G/G	G/G	G/G	clone13	G/G	A/G	G	A	Intergenic
LG1	5635881	G	G/G	G/G	G/G	G/G	G/G	G/G	G/A	G/G	clone33	G/G	A/G	G	A	5′UTR Exon
LG1	5748372	C	C/C	C/C	C/C	C/C	C/C	C/C	C/T	C/C	clone33	C/C	C/T	C	T	Coding Exon
LG1	5764082	T	C/C	C/C	C/C	C/C	C/C	C/C	C/C	T/C	clone48	C/C	C/T	C	T	Coding Intron
LG1	5793901	C	C/C	C/C	C/C	C/C	C/C	C/C	C/T	C/C	clone33	C/C	C/T	C	T	5′UTR Exon
LG1	5822220	G	G/G	G/G	G/A	G/G	G/G	G/G	G/G	G/G	clone20	G/G	A/G	G	A	Coding Intron
LG1	5859612	G	G/G	G/G	G/G	G/G	G/G	G/G	G/A	G/G	clone33	G/G	A/G	G	A	Intergenic
LG1	5879177	C	C/C	C/C	C/C	C/T	C/C	C/C	C/C	C/C	clone26	C/C	C/T	C	T	Coding Intron
LG1	5879199	G	G/G	G/G	G/G	G/A	G/G	G/G	G/G	G/G	clone26	G/G	A/G	G	A	Coding Intron
LG1	5954087	C	C/C	C/C	C/T	C/C	C/C	C/C	C/C	C/C	clone20	C/C	C/T	C	T	3′UTR Exon
LG1	6077982	T	T/T	T/T	T/T	T/T	T/T	T/C	T/T	T/T	clone28	T/T	C/T	T	C	Coding Intron
LG1	6101255	T	A/A	A/A	T/A	A/A	A/A	A/A	A/A	A/A	clone20	A/A	A/T	A	T	Coding Intron
LG1	6103899	T	T/T	T/T	T/T	T/T	T/T	T/G	T/T	T/T	clone28	T/T	G/T	T	G	Coding Intron
LG1	6104607	T	T/T	T/T	T/T	T/C	T/T	T/T	T/T	T/T	clone26	T/T	C/T	T	C	Coding Intron
LG1	6152137	T	T/T	T/T	T/G	T/T	T/T	T/T	T/T	T/T	clone20	T/T	G/T	T	G	Coding Exon
LG1	6249245	C	C/C	C/C	C/T	C/C	C/C	C/C	C/C	C/C	clone20	C/C	C/T	C	T	Coding Intron
LG1	6317430	G	G/G	G/G	G/G	G/C	G/G	G/G	G/G	G/G	clone26	G/G	C/G	G	C	Coding Intron
LG1	6391698	A	A/A	A/A	A/A	A/T	A/A	A/A	A/A	A/A	clone26	A/A	A/T	A	T	Coding Intron
LG1	6401455	T	T/T	T/T	T/T	T/T	T/T	T/T	T/G	T/T	clone33	T/T	G/T	T	G	Intergenic
LG1	6411584	G	G/G	G/G	G/G	G/G	G/G	G/G	G/A	G/G	clone33	G/G	A/G	G	A	Coding Intron
LG1	6411589	G	G/G	G/G	G/G	G/G	G/G	G/G	G/A	G/G	clone33	G/G	A/G	G	A	Coding Intron
LG1	6561466	C	C/C	C/C	C/C	C/C	C/C	C/T	C/C	C/C	clone28	C/C	C/T	C	T	Coding Intron
LG1	6803271	A	A/A	A/A	A/A	A/A	A/A	A/G	A/A	A/A	clone28	A/A	A/G	A	G	Coding Intron
LG2	118302	G	G/A	G/G	G/G	G/G	G/G	G/G	G/G	G/G	clone13	G/G	A/G	G	A	3′UTR Exon
LG2	134109	T	T/T	T/T	T/T	T/T	T/C	T/T	T/T	T/T	clone27	T/T	C/T	T	C	Intergenic
LG2	151277	T	T/T	T/T	T/T	T/T	T/A	T/T	T/T	T/T	clone27	T/T	A/T	T	A	Coding Intron
LG2	392253	G	A/A	A/A	G/A	A/A	A/A	A/A	A/A	A/A	clone20	A/A	A/G	A	G	5′UTR Exon
LG2	485812	C	C/C	C/C	C/C	C/C	C/C	C/C	C/C	C/T	clone48	C/C	C/T	C	T	Coding Exon
LG2	684866	T	T/T	T/T	T/T	T/T	T/T	T/C	T/T	T/T	clone28	T/T	C/T	T	C	5′UTR Exon
LG2	743311	G	G/G	G/G	G/G	G/A	G/G	G/G	G/G	G/G	clone26	G/G	A/G	G	A	Coding Intron
LG2	745608	T	T/T	T/T	T/T	T/T	T/T	T/T	T/T	T/A	clone48	T/T	A/T	T	A	Coding Intron
LG2	975562	A	A/T	A/A	A/A	A/A	A/A	A/A	A/A	A/A	clone13	A/A	A/T	A	T	Intergenic
LG2	1044639	A	A/A	A/A	A/A	A/A	A/A	A/G	A/A	A/A	clone28	A/A	A/G	A	G	Intergenic
LG2	1613624	G	G/G	G/G	G/A	G/G	G/G	G/G	G/G	G/G	clone20	G/G	A/G	G	A	Coding Exon
LG2	1622560	A	A/A	A/A	A/A	A/G	A/A	A/A	A/A	A/A	clone26	A/A	A/G	A	G	Coding Intron
LG2	1711395	C	C/C	C/C	C/C	C/C	C/C	C/C	C/T	C/C	clone33	C/C	C/T	C	T	Coding Exon
LG2	1894668	C	C/C	C/C	C/T	C/C	C/C	C/C	C/C	C/C	clone20	C/C	C/T	C	T	Coding Intron
LG2	1948159	C	C/T	C/C	C/C	C/C	C/C	C/C	C/C	C/C	clone13	C/C	C/T	C	T	Intergenic
LG2	2071600	G	G/G	G/G	G/G	G/G	G/A	G/G	G/G	G/G	clone27	G/G	A/G	G	A	Other
LG2	2141264	G	G/G	G/G	G/G	G/G	G/C	G/G	G/G	G/G	clone27	G/G	C/G	G	C	Intergenic
LG2	2149471	A	A/T	A/A	A/A	A/A	A/A	A/A	A/A	A/A	clone13	A/A	A/T	A	T	Intergenic
LG2	2172266	G	G/G	G/G	G/G	G/G	G/G	G/G	G/G	G/A	clone48	G/G	A/G	G	A	Intergenic
LG2	2193966	G	G/G	G/G	G/A	G/G	G/G	G/G	G/G	G/G	clone20	G/G	A/G	G	A	Intergenic
LG2	2223166	G	G/G	G/G	G/T	G/G	G/G	G/G	G/G	G/G	clone20	G/G	G/T	G	T	Intergenic
LG2	2234843	A	A/A	A/A	A/A	A/A	A/A	A/A	A/A	A/G	clone48	A/A	A/G	A	G	Intergenic
LG2	2291089	C	C/C	C/C	C/C	C/C	C/C	C/C	C/C	C/A	clone48	C/C	A/C	C	A	Intergenic
LG2	2494452	T	T/T	T/T	T/G	T/T	T/T	T/T	T/T	T/T	clone20	T/T	G/T	T	G	Intergenic
LG2	2647396	G	G/G	G/G	G/A	G/G	G/G	G/G	G/G	G/G	clone20	G/G	A/G	G	A	Coding Exon
LG2	2752199	G	G/A	G/G	G/G	G/G	G/G	G/G	G/G	G/G	clone13	G/G	A/G	G	A	Intergenic
LG2	2871476	C	C/C	C/C	C/C	C/C	C/C	C/C	C/C	C/T	clone48	C/C	C/T	C	T	Coding Intron
LG2	3023649	C	C/G	C/C	C/C	C/C	C/C	C/C	C/C	C/C	clone13	C/C	C/G	C	G	Intergenic
LG2	3091540	C	C/C	C/C	C/C	C/T	C/C	C/C	C/C	C/C	clone26	C/C	C/T	C	T	Coding Exon
LG2	3404555	T	C/C	C/C	C/C	C/C	C/C	C/C	C/C	T/C	clone48	C/C	C/T	C	T	Intergenic
LG2	3435061	G	G/T	G/G	G/G	G/G	G/G	G/G	G/G	G/G	clone13	G/G	G/T	G	T	Coding Intron
LG2	3527205	A	A/A	A/A	A/A	A/A	A/A	A/A	A/A	A/T	clone48	A/A	A/T	A	T	Coding Intron
LG2	3529322	G	G/G	G/G	G/G	G/G	G/G	G/G	G/G	G/A	clone48	G/G	A/G	G	A	Coding Intron
LG2	3644856	C	C/C	C/C	C/A	C/C	C/C	C/C	C/C	C/C	clone20	C/C	A/C	C	A	Intergenic
LG2	3678337	C	C/C	C/C	C/T	C/C	C/C	C/C	C/C	C/C	clone20	C/C	C/T	C	T	Coding Exon
LG2	3678342	G	G/G	G/G	G/T	G/G	G/G	G/G	G/G	G/G	clone20	G/G	G/T	G	T	Coding Exon
LG2	3770478	A	C/C	C/C	C/C	C/C	C/C	C/C	C/C	A/C	clone48	C/C	A/C	C	A	Coding Intron
LG2	3844449	G	G/G	G/G	G/G	G/G	G/G	G/G	G/A	G/G	clone33	G/G	A/G	G	A	Coding Intron
LG2	3926618	C	C/C	C/C	C/C	C/C	C/C	C/C	C/C	C/A	clone48	C/C	A/C	C	A	Coding Intron
LG2	4056452	C	C/A	C/C	C/C	C/C	C/C	C/C	C/C	C/C	clone13	C/C	A/C	C	A	Intergenic
LG2	4057560	C	C/C	C/C	C/G	C/C	C/C	C/C	C/C	C/C	clone20	C/C	C/G	C	G	Intergenic
LG2	4097530	G	G/G	G/G	G/G	G/G	G/G	G/A	G/G	G/G	clone28	G/G	A/G	G	A	Coding Exon
LG2	4170452	A	A/A	A/A	A/A	A/A	A/A	A/A	A/G	A/A	clone33	A/A	A/G	A	G	Coding Intron
LG2	4175473	C	C/C	C/C	C/C	C/C	C/C	C/T	C/C	C/C	clone28	C/C	C/T	C	T	Coding Exon
LG2	4177274	G	G/G	G/G	G/G	G/C	G/G	G/G	G/G	G/G	clone26	G/G	C/G	G	C	Coding Intron
LG2	4181566	G	G/G	G/G	G/G	G/G	G/G	G/G	G/C	G/G	clone33	G/G	C/G	G	C	Coding Intron
LG2	4261587	A	G/G	G/G	G/G	A/G	G/G	G/G	G/G	G/G	clone26	G/G	A/G	G	A	Coding Intron
LG2	4263248	C	C/C	C/C	C/T	C/C	C/C	C/C	C/C	C/C	clone20	C/C	C/T	C	T	5′UTR Exon
LG2	4334700	A	G/G	G/G	A/G	G/G	G/G	G/G	G/G	G/G	clone20	G/G	A/G	G	A	Coding Intron
LG2	4336016	G	A/A	A/A	A/A	A/A	A/A	A/A	A/A	G/A	clone48	A/A	A/G	A	G	Coding Intron
LG2	4918463	T	T/T	T/T	T/T	T/T	T/T	T/T	T/T	T/C	clone48	T/T	C/T	T	C	Coding Intron
LG2	5004383	C	C/C	C/C	C/C	C/C	C/C	C/C	C/A	C/C	clone33	C/C	A/C	C	A	Coding Intron
LG2	5087999	T	T/C	T/T	T/T	T/T	T/T	T/T	T/T	T/T	clone13	T/T	C/T	T	C	Coding Intron
LG2	5109990	A	A/A	A/A	A/A	A/A	A/A	A/A	A/G	A/A	clone33	A/A	A/G	A	G	Coding Exon
LG2	5190274	G	G/G	G/G	G/G	G/G	G/G	G/G	G/G	G/A	clone48	G/G	A/G	G	A	Coding Intron
LG2	5228710	A	A/A	A/A	A/A	A/A	A/A	A/A	A/A	A/G	clone48	A/A	A/G	A	G	5′UTR Exon
LG2	5229779	A	A/A	A/A	A/A	A/A	A/A	A/A	A/A	A/C	clone48	A/A	A/C	A	C	Coding Intron
LG2	5286271	T	T/T	T/T	T/T	T/T	T/T	T/T	T/T	T/G	clone48	T/T	G/T	T	G	Coding Intron
LG2	5311934	A	A/A	A/A	A/A	A/A	A/A	A/G	A/A	A/A	clone28	A/A	A/G	A	G	Coding Intron
LG2	5327561	C	C/C	C/C	C/C	C/C	C/C	C/C	C/C	C/T	clone48	C/C	C/T	C	T	Coding Intron
LG2	5415335	C	C/C	C/C	C/C	C/C	C/C	C/T	C/C	C/C	clone28	C/C	C/T	C	T	Coding Intron
LG2	5516552	C	C/C	C/C	C/T	C/C	C/C	C/C	C/C	C/C	clone20	C/C	C/T	C	T	Intergenic
LG2	5555132	T	T/T	T/T	T/A	T/T	T/T	T/T	T/T	T/T	clone20	T/T	A/T	T	A	3′UTR Exon
LG2	5882596	G	G/G	G/G	G/A	G/G	G/G	G/G	G/G	G/G	clone20	G/G	A/G	G	A	Coding Intron
LG2	6313837	C	C/C	C/C	C/C	C/C	C/T	C/C	C/C	C/C	clone27	C/C	C/T	C	T	Coding Exon
LG2	6330589	T	T/T	T/T	T/T	T/T	T/T	T/T	T/T	T/G	clone48	T/T	G/T	T	G	Coding Exon
LG2	6333864	G	G/G	G/G	G/G	G/T	G/G	G/G	G/G	G/G	clone26	G/G	G/T	G	T	Coding Exon
LG2	6346431	T	T/C	T/T	T/T	T/T	T/T	T/T	T/T	T/T	clone13	T/T	C/T	T	C	Coding Exon
LG2	6391540	C	C/C	C/C	C/C	C/C	C/C	C/A	C/C	C/C	clone28	C/C	A/C	C	A	Coding Intron
LG2	6625788	A	A/A	A/A	A/T	A/A	A/A	A/A	A/A	A/A	clone20	A/A	A/T	A	T	Intergenic
LG2	6840337	T	T/T	T/T	T/T	T/C	T/T	T/T	T/T	T/T	clone26	T/T	C/T	T	C	Intergenic
LG2	6876953	T	T/T	T/T	T/T	T/C	T/T	T/T	T/T	T/T	clone26	T/T	C/T	T	C	Coding Intron
LG2	7113806	C	C/C	C/C	C/C	C/C	C/C	C/C	C/C	C/A	clone48	C/C	A/C	C	A	Intergenic
LG2	7300706	T	T/T	T/T	T/T	T/T	T/T	T/T	T/A	T/T	clone33	T/T	A/T	T	A	Coding Intron
LG2	7585036	G	G/G	G/G	G/G	G/G	G/G	G/G	G/A	G/G	clone33	G/G	A/G	G	A	Coding Intron
LG2	7640513	A	A/A	A/A	A/T	A/A	A/A	A/A	A/A	A/A	clone20	A/A	A/T	A	T	Intergenic
LG2	7716671	C	A/A	A/A	A/A	C/A	A/A	A/A	A/A	A/A	clone26	A/A	A/C	A	C	Other
LG2	7828654	G	G/G	G/G	G/G	G/G	G/G	G/G	G/A	G/G	clone33	G/G	A/G	G	A	Coding Intron
LG2	7832456	T	T/T	T/T	T/T	T/T	T/T	T/G	T/T	T/T	clone28	T/T	G/T	T	G	Intergenic
LG2	8011667	T	T/A	T/T	T/T	T/T	T/T	T/T	T/T	T/T	clone13	T/T	A/T	T	A	Intergenic
LG2	8105051	G	G/G	G/G	G/G	G/G	G/G	G/G	G/T	G/G	clone33	G/G	G/T	G	T	Coding Exon
LG2	8153305	T	T/T	T/T	T/T	T/T	T/C	T/T	T/T	T/T	clone27	T/T	C/T	T	C	Intergenic
LG2	8243864	G	G/G	G/G	G/G	G/G	G/G	G/G	G/A	G/G	clone33	G/G	A/G	G	A	Coding Intron
LG2	8375307	G	G/G	G/G	G/G	G/G	G/G	G/A	G/G	G/G	clone28	G/G	A/G	G	A	Intergenic
LG2	8427085	G	G/G	G/G	G/G	G/A	G/G	G/G	G/G	G/G	clone26	G/G	A/G	G	A	Intergenic
LG2	8579566	C	C/T	C/C	C/C	C/C	C/C	C/C	C/C	C/C	clone13	C/C	C/T	C	T	Intergenic
LG2	8643187	T	T/T	T/T	T/A	T/T	T/T	T/T	T/T	T/T	clone20	T/T	A/T	T	A	Coding Exon
LG2	8746571	T	T/T	T/T	T/A	T/T	T/T	T/T	T/T	T/T	clone20	T/T	A/T	T	A	Coding Intron
LG2	9049719	C	C/C	C/C	C/A	C/C	C/C	C/C	C/C	C/C	clone20	C/C	A/C	C	A	Coding Exon
LG2	9331898	C	C/C	C/C	C/C	C/C	C/G	C/C	C/C	C/C	clone27	C/C	C/G	C	G	Intergenic
LG2	9763293	A	A/A	A/A	A/A	A/A	A/A	A/A	A/A	A/C	clone48	A/A	A/C	A	C	Intergenic
LG2	9907658	T	T/T	T/T	T/C	T/T	T/T	T/T	T/T	T/T	clone20	T/T	C/T	T	C	Intergenic
LG2	9966743	A	A/A	A/A	A/A	A/A	A/A	A/G	A/A	A/A	clone28	A/A	A/G	A	G	Intergenic
LG2	10003373	G	G/G	G/G	G/G	G/G	G/A	G/G	G/G	G/G	clone27	G/G	A/G	G	A	Intergenic
LG2	10013906	A	A/A	A/A	A/A	A/A	A/A	A/A	A/A	A/C	clone48	A/A	A/C	A	C	Intergenic
LG2	10020279	T	T/C	T/T	T/T	T/T	T/T	T/T	T/T	T/T	clone13	T/T	C/T	T	C	Intergenic
LG2	10022611	T	T/T	T/T	T/T	T/T	T/T	T/T	T/T	T/G	clone48	T/T	G/T	T	G	Intergenic
LG2	10039744	G	G/G	G/G	G/G	G/G	G/T	G/G	G/G	G/G	clone27	G/G	G/T	G	T	Intergenic
LG2	10109656	G	G/G	G/G	G/G	G/G	G/T	G/G	G/G	G/G	clone27	G/G	G/T	G	T	Intergenic
LG2	10306515	G	G/G	G/G	G/G	G/G	G/G	G/G	G/G	G/A	clone48	G/G	A/G	G	A	Coding Exon
LG2	10316068	T	T/T	T/A	T/T	T/T	T/T	T/T	T/T	T/T	clone14	T/T	A/T	T	A	5′UTR Exon
LG2	10533893	T	T/T	T/T	T/T	T/T	T/T	T/T	T/C	T/T	clone33	T/T	C/T	T	C	Intergenic
LG2	10647314	T	T/T	T/A	T/T	T/T	T/T	T/T	T/T	T/T	clone14	T/T	A/T	T	A	Intergenic
LG2	10753313	G	G/G	G/G	G/A	G/G	G/G	G/G	G/G	G/G	clone20	G/G	A/G	G	A	Intergenic
LG2	10801294	C	A/A	A/A	A/A	A/A	A/A	A/A	A/A	C/A	clone48	A/A	A/C	A	C	Intergenic
LG2	10813939	T	T/T	T/T	T/G	T/T	T/T	T/T	T/T	T/T	clone20	T/T	G/T	T	G	Intergenic
LG2	10817162	T	T/T	T/T	T/T	T/T	T/T	T/T	T/T	T/C	clone48	T/T	C/T	T	C	Intergenic
LG2	11013535	T	T/T	T/T	T/T	T/C	T/T	T/T	T/T	T/T	clone26	T/T	C/T	T	C	Coding Intron
LG2	11085869	T	T/T	T/T	T/T	T/T	T/T	T/A	T/T	T/T	clone28	T/T	A/T	T	A	3′UTR Exon
LG2	11100158	C	C/C	C/C	C/C	C/C	C/C	C/C	C/T	C/C	clone33	C/C	C/T	C	T	Coding Intron
LG2	11127937	A	A/A	A/A	A/A	A/A	A/A	A/G	A/A	A/A	clone28	A/A	A/G	A	G	Intergenic
LG2	11161433	C	C/C	C/C	C/T	C/C	C/C	C/C	C/C	C/C	clone20	C/C	C/T	C	T	Coding Exon
LG2	11168787	C	C/C	C/G	C/C	C/C	C/C	C/C	C/C	C/C	clone14	C/C	C/G	C	G	Coding Intron
LG2	11182807	G	G/G	G/G	G/G	G/G	G/G	G/G	G/A	G/G	clone33	G/G	A/G	G	A	Intergenic
LG2	11353948	A	A/A	A/A	A/G	A/A	A/A	A/A	A/A	A/A	clone20	A/A	A/G	A	G	Coding Intron
LG2	11369962	C	C/C	C/C	C/C	C/C	C/G	C/C	C/C	C/C	clone27	C/C	C/G	C	G	Coding Exon
LG2	11373433	A	A/A	A/A	A/A	A/A	A/A	A/A	A/A	A/T	clone48	A/A	A/T	A	T	Coding Exon
LG2	11628579	A	A/A	A/A	A/A	A/A	A/A	A/A	A/C	A/A	clone33	A/A	A/C	A	C	Coding Intron
LG2	11699315	A	A/A	A/A	A/G	A/A	A/A	A/A	A/A	A/A	clone20	A/A	A/G	A	G	Intergenic
LG2	11700366	T	T/T	T/T	T/T	T/C	T/T	T/T	T/T	T/T	clone26	T/T	C/T	T	C	Intergenic
LG2	11715083	G	G/G	G/G	G/G	G/G	G/G	G/G	G/G	G/A	clone48	G/G	A/G	G	A	Intergenic
LG2	11722186	T	T/T	T/T	T/T	T/T	T/T	T/T	T/T	T/C	clone48	T/T	C/T	T	C	3′UTR Exon
LG2	11830655	A	A/A	A/A	A/A	A/A	A/A	A/A	A/A	A/T	clone48	A/A	A/T	A	T	Coding Intron
LG2	11887479	T	T/T	T/T	T/T	T/T	T/G	T/T	T/T	T/T	clone27	T/T	G/T	T	G	Intergenic
LG2	11929491	G	G/G	G/G	G/G	G/G	G/G	G/G	G/G	G/A	clone48	G/G	A/G	G	A	Coding Exon
LG2	12151777	A	A/A	A/A	A/A	A/A	A/A	A/G	A/A	A/A	clone28	A/A	A/G	A	G	Intergenic
LG2	12177583	T	T/T	T/T	T/T	T/G	T/T	T/T	T/T	T/T	clone26	T/T	G/T	T	G	Intergenic
LG2	12286120	C	C/C	C/C	C/C	C/C	C/T	C/C	C/C	C/C	clone27	C/C	C/T	C	T	Coding Intron
LG2	12287372	G	G/G	G/T	G/G	G/G	G/G	G/G	G/G	G/G	clone14	G/G	G/T	G	T	Coding Intron
LG2	12391867	A	A/A	A/A	A/A	A/A	A/A	A/A	A/A	A/G	clone48	A/A	A/G	A	G	Intergenic
LG2	12944686	C	C/C	C/C	C/T	C/C	C/C	C/C	C/C	C/C	clone20	C/C	C/T	C	T	Intergenic
LG3	114123	A	A/A	A/G	A/A	A/A	A/A	A/A	A/A	A/A	clone14	A/A	A/G	A	G	Coding Exon
LG3	145611	A	A/A	A/A	A/G	A/A	A/A	A/A	A/A	A/A	clone20	A/A	A/G	A	G	Coding Exon
LG3	191870	A	A/A	A/A	A/G	A/A	A/A	A/A	A/A	A/A	clone20	A/A	A/G	A	G	Intergenic
LG3	209713	T	T/T	T/T	T/T	T/T	T/T	T/T	T/C	T/T	clone33	T/T	C/T	T	C	Coding Exon
LG3	330074	C	C/C	C/C	C/A	C/C	C/C	C/C	C/C	C/C	clone20	C/C	A/C	C	A	Intergenic
LG3	380133	G	G/G	G/G	G/G	G/G	G/G	G/G	G/G	G/A	clone48	G/G	A/G	G	A	Coding Exon
LG3	391147	T	T/A	T/T	T/T	T/T	T/T	T/T	T/T	T/T	clone13	T/T	A/T	T	A	Intergenic
LG3	717119	A	A/A	A/A	A/A	A/A	A/A	A/G	A/A	A/A	clone28	A/A	A/G	A	G	Coding Intron
LG3	768312	G	G/G	G/G	G/G	G/G	G/G	G/G	G/G	G/T	clone48	G/G	G/T	G	T	Coding Exon
LG3	807345	A	A/A	A/A	A/A	A/T	A/A	A/A	A/A	A/A	clone26	A/A	A/T	A	T	Intergenic
LG3	865583	A	A/A	A/A	A/A	A/G	A/A	A/A	A/A	A/A	clone26	A/A	A/G	A	G	Coding Exon
LG3	919522	C	C/C	C/C	C/C	C/A	C/C	C/C	C/C	C/C	clone26	C/C	A/C	C	A	Intergenic
LG3	936338	C	C/C	C/C	C/A	C/C	C/C	C/C	C/C	C/C	clone20	C/C	A/C	C	A	Intergenic
LG3	1005303	C	C/C	C/C	C/C	C/C	C/C	C/C	C/C	C/T	clone48	C/C	C/T	C	T	5′UTR Exon
LG3	1124257	G	G/A	G/G	G/G	G/G	G/G	G/G	G/G	G/G	clone13	G/G	A/G	G	A	Coding Intron
LG3	1362741	C	C/C	C/G	C/C	C/C	C/C	C/C	C/C	C/C	clone14	C/C	C/G	C	G	Intergenic
LG3	1366043	G	G/G	G/T	G/G	G/G	G/G	G/G	G/G	G/G	clone14	G/G	G/T	G	T	Coding Intron
LG3	1378963	G	G/G	G/G	G/G	G/G	G/G	G/G	G/G	G/A	clone48	G/G	A/G	G	A	Other
LG3	1378987	A	A/A	A/A	A/A	A/A	A/A	A/A	A/A	A/C	clone48	A/A	A/C	A	C	Other
LG3	1425705	C	C/C	C/C	C/C	C/C	C/C	C/C	C/C	C/T	clone48	C/C	C/T	C	T	Coding Intron
LG3	1436160	C	C/C	C/C	C/C	C/C	C/T	C/C	C/C	C/C	clone27	C/C	C/T	C	T	Coding Exon
LG3	1436687	T	T/T	T/T	T/T	T/G	T/T	T/T	T/T	T/T	clone26	T/T	G/T	T	G	Intergenic
LG3	1442337	G	G/G	G/G	G/G	G/G	G/A	G/G	G/G	G/G	clone27	G/G	A/G	G	A	Intergenic
LG3	1457283	G	G/G	G/G	G/G	G/G	G/T	G/G	G/G	G/G	clone27	G/G	G/T	G	T	Coding Intron
LG3	1466425	C	C/C	C/C	C/C	C/C	C/T	C/C	C/C	C/C	clone27	C/C	C/T	C	T	Intergenic
LG3	1701969	T	T/T	T/T	T/T	T/C	T/T	T/T	T/T	T/T	clone26	T/T	C/T	T	C	Intergenic
LG3	1703791	T	T/T	T/T	T/T	T/T	T/G	T/T	T/T	T/T	clone27	T/T	G/T	T	G	Coding Intron
LG3	1741598	T	T/T	T/T	T/T	T/T	T/A	T/T	T/T	T/T	clone27	T/T	A/T	T	A	Intergenic
LG3	1827126	A	A/A	A/A	A/A	A/G	A/A	A/A	A/A	A/A	clone26	A/A	A/G	A	G	Coding Intron
LG3	1837606	G	G/G	G/C	G/G	G/G	G/G	G/G	G/G	G/G	clone14	G/G	C/G	G	C	Intergenic
LG3	1845159	A	A/A	A/A	A/A	A/A	A/A	A/A	A/A	A/G	clone48	A/A	A/G	A	G	Intergenic
LG3	1901819	C	C/C	C/C	C/C	C/C	C/C	C/C	C/C	C/A	clone48	C/C	A/C	C	A	Intergenic
LG3	1985452	C	C/C	C/C	C/C	C/C	C/C	C/C	C/G	C/C	clone33	C/C	C/G	C	G	Intergenic
LG3	1985888	T	T/T	T/T	T/T	T/T	T/T	T/T	T/T	T/C	clone48	T/T	C/T	T	C	Intergenic
LG3	1990675	C	C/C	C/C	C/C	C/C	C/T	C/C	C/C	C/C	clone27	C/C	C/T	C	T	Intergenic
LG3	1995843	C	C/C	C/C	C/C	C/C	C/C	C/A	C/C	C/C	clone28	C/C	A/C	C	A	Intergenic
LG3	2447136	G	G/G	G/G	G/G	G/G	G/G	G/G	G/G	G/A	clone48	G/G	A/G	G	A	Other
LG3	2582180	G	G/G	G/G	G/G	G/G	G/G	G/G	G/T	G/G	clone33	G/G	G/T	G	T	Intergenic
LG3	2582797	G	G/T	G/G	G/G	G/G	G/G	G/G	G/G	G/G	clone13	G/G	G/T	G	T	Intergenic
LG3	2583268	A	A/A	A/A	A/C	A/A	A/A	A/A	A/A	A/A	clone20	A/A	A/C	A	C	Intergenic
LG3	2583439	G	G/G	G/G	G/T	G/G	G/G	G/G	G/G	G/G	clone20	G/G	G/T	G	T	Intergenic
LG3	2640066	T	T/T	T/T	T/T	T/T	T/T	T/T	T/T	T/A	clone48	T/T	A/T	T	A	Intergenic
LG3	2866636	T	T/T	T/T	T/T	T/T	T/T	T/T	T/G	T/T	clone33	T/T	G/T	T	G	Other
LG3	2866696	T	T/T	T/T	T/T	T/T	T/T	T/T	T/C	T/T	clone33	T/T	C/T	T	C	Other
LG3	3021306	A	G/G	G/G	G/G	G/G	G/G	G/G	G/G	A/G	clone48	G/G	A/G	G	A	Intergenic
LG3	3486216	A	G/G	G/G	G/G	G/G	G/G	G/G	G/G	A/G	clone48	G/G	A/G	G	A	Coding Intron
LG3	3592102	C	C/C	C/C	C/C	C/C	C/C	C/C	C/G	C/C	clone33	C/C	C/G	C	G	3′UTR Exon
LG3	4017675	A	A/A	A/A	A/A	A/A	A/A	A/C	A/A	A/A	clone28	A/A	A/C	A	C	Intergenic
LG3	4037358	G	G/G	G/G	G/G	G/A	G/G	G/G	G/G	G/G	clone26	G/G	A/G	G	A	Intergenic
LG3	4042526	A	A/C	A/A	A/A	A/A	A/A	A/A	A/A	A/A	clone13	A/A	A/C	A	C	Intergenic
LG3	4133649	T	T/T	T/T	T/T	T/T	T/G	T/T	T/T	T/T	clone27	T/T	G/T	T	G	Coding Intron
LG3	4206458	G	G/G	G/G	G/G	G/A	G/G	G/G	G/G	G/G	clone26	G/G	A/G	G	A	Intergenic
LG3	4303954	G	G/G	G/G	G/G	G/G	G/G	G/G	G/A	G/G	clone33	G/G	A/G	G	A	5′UTR Exon
LG3	4403646	G	G/G	G/G	G/G	G/G	G/G	G/G	G/C	G/G	clone33	G/G	C/G	G	C	3′UTR Exon
LG3	4726541	G	G/G	G/A	G/G	G/G	G/G	G/G	G/G	G/G	clone14	G/G	A/G	G	A	5′UTR Exon
LG3	4754371	C	C/C	C/C	C/T	C/C	C/C	C/C	C/C	C/C	clone20	C/C	C/T	C	T	Intergenic
LG3	4802966	T	C/C	C/C	C/C	C/C	C/C	C/C	C/C	T/C	clone48	C/C	C/T	C	T	Intergenic
LG3	4856230	G	G/A	G/G	G/G	G/G	G/G	G/G	G/G	G/G	clone13	G/G	A/G	G	A	Intergenic
LG3	5009925	T	T/T	T/T	T/T	T/T	T/C	T/T	T/T	T/T	clone27	T/T	C/T	T	C	Intergenic
LG3	5036835	T	T/T	T/T	T/C	T/T	T/T	T/T	T/T	T/T	clone20	T/T	C/T	T	C	Intergenic
LG3	5084860	G	G/G	G/G	G/G	G/G	G/G	G/G	G/G	G/T	clone48	G/G	G/T	G	T	Intergenic
LG3	5116130	T	T/T	T/T	T/T	T/A	T/T	T/T	T/T	T/T	clone26	T/T	A/T	T	A	Coding Exon
LG3	5412584	T	T/T	T/A	T/T	T/T	T/T	T/T	T/T	T/T	clone14	T/T	A/T	T	A	Coding Intron
LG3	5532423	A	A/A	A/A	A/A	A/G	A/A	A/A	A/A	A/A	clone26	A/A	A/G	A	G	Intergenic
LG3	5546136	G	G/G	G/G	G/T	G/G	G/G	G/G	G/G	G/G	clone20	G/G	G/T	G	T	Coding Intron
LG3	5566514	C	C/C	C/C	C/C	C/C	C/C	C/C	C/T	C/C	clone33	C/C	C/T	C	T	Coding Intron
LG3	5580414	G	G/G	G/A	G/G	G/G	G/G	G/G	G/G	G/G	clone14	G/G	A/G	G	A	Intergenic
LG3	5597053	T	T/T	T/T	T/A	T/T	T/T	T/T	T/T	T/T	clone20	T/T	A/T	T	A	Coding Exon
LG3	5754269	A	A/A	A/A	A/A	A/A	A/G	A/A	A/A	A/A	clone27	A/A	A/G	A	G	Intergenic
LG3	5776708	A	A/A	A/A	A/A	A/A	A/A	A/G	A/A	A/A	clone28	A/A	A/G	A	G	3′UTR Exon
LG3	5852650	C	C/C	C/C	C/C	C/A	C/C	C/C	C/C	C/C	clone26	C/C	A/C	C	A	Coding Exon
LG3	5956302	G	G/G	G/A	G/G	G/G	G/G	G/G	G/G	G/G	clone14	G/G	A/G	G	A	Intergenic
LG3	6004348	T	T/T	T/T	T/G	T/T	T/T	T/T	T/T	T/T	clone20	T/T	G/T	T	G	Coding Exon
LG3	6016929	C	C/C	C/T	C/C	C/C	C/C	C/C	C/C	C/C	clone14	C/C	C/T	C	T	Coding Intron
LG3	6053648	C	C/C	C/C	C/C	C/C	C/C	C/C	C/C	C/A	clone48	C/C	A/C	C	A	Coding Intron
LG3	6063472	A	A/A	A/G	A/A	A/A	A/A	A/A	A/A	A/A	clone14	A/A	A/G	A	G	Intergenic
LG3	6136526	G	G/G	G/G	G/G	G/G	G/G	G/G	G/A	G/G	clone33	G/G	A/G	G	A	3′UTR Exon
LG3	6151656	C	C/C	C/C	C/C	C/C	C/C	C/C	C/C	C/T	clone48	C/C	C/T	C	T	Coding Exon
LG3	6166035	C	C/C	C/C	C/C	C/T	C/C	C/C	C/C	C/C	clone26	C/C	C/T	C	T	Intergenic
LG3	6239061	G	G/G	G/G	G/G	G/G	G/G	G/G	G/C	G/G	clone33	G/G	C/G	G	C	Other
LG3	6370232	G	G/G	G/G	G/G	G/A	G/G	G/G	G/G	G/G	clone26	G/G	A/G	G	A	Coding Exon
LG3	6387073	T	T/T	T/T	T/C	T/T	T/T	T/T	T/T	T/T	clone20	T/T	C/T	T	C	Coding Intron
LG3	6650045	T	T/T	T/T	T/T	T/T	T/T	T/T	T/T	T/A	clone48	T/T	A/T	T	A	Coding Intron
LG3	6693342	T	T/G	T/T	T/T	T/T	T/T	T/T	T/T	T/T	clone13	T/T	G/T	T	G	Intergenic
LG3	6766406	C	C/C	C/C	C/C	C/C	C/C	C/C	C/C	C/T	clone48	C/C	C/T	C	T	Coding Exon
LG3	7008756	T	T/T	T/T	T/C	T/T	T/T	T/T	T/T	T/T	clone20	T/T	C/T	T	C	Coding Intron
LG3	7031198	T	T/T	T/T	T/T	T/C	T/T	T/T	T/T	T/T	clone26	T/T	C/T	T	C	Coding Intron
LG3	7305139	T	T/C	C/C	C/C	C/C	C/C	C/C	C/C	C/C	clone13	C/C	C/T	C	T	Intergenic
LG3	7502380	T	T/T	T/T	T/T	T/T	T/T	T/T	T/C	T/T	clone33	T/T	C/T	T	C	Coding Exon
LG3	7522953	C	C/C	C/C	C/C	C/C	C/T	C/C	C/C	C/C	clone27	C/C	C/T	C	T	Intergenic
LG3	7549123	G	G/G	G/G	G/G	G/G	G/G	G/A	G/G	G/G	clone28	G/G	A/G	G	A	Coding Exon
LG3	7567178	A	A/A	A/A	A/A	A/A	A/A	A/A	A/A	A/C	clone48	A/A	A/C	A	C	Coding Intron
LG3	7651926	C	C/C	C/C	C/C	C/C	C/C	C/C	C/C	C/T	clone48	C/C	C/T	C	T	Coding Exon
LG3	7674481	A	A/A	A/A	A/A	A/A	A/A	A/A	A/T	A/A	clone33	A/A	A/T	A	T	Coding Intron
LG3	7850786	G	G/G	G/G	G/G	G/A	G/G	G/G	G/G	G/G	clone26	G/G	A/G	G	A	Coding Intron
LG3	7935059	C	C/C	C/C	C/G	C/C	C/C	C/C	C/C	C/C	clone20	C/C	C/G	C	G	Coding Intron
LG3	7941487	A	A/T	A/A	A/A	A/A	A/A	A/A	A/A	A/A	clone13	A/A	A/T	A	T	Coding Exon
LG3	8152277	A	A/A	A/A	A/G	A/A	A/A	A/A	A/A	A/A	clone20	A/A	A/G	A	G	Coding Exon
LG3	8172522	T	T/T	T/T	T/T	T/A	T/T	T/T	T/T	T/T	clone26	T/T	A/T	T	A	Intergenic
LG3	8195017	C	C/C	C/C	C/C	C/C	C/T	C/C	C/C	C/C	clone27	C/C	C/T	C	T	Intergenic
LG3	8268370	G	G/G	G/G	G/G	G/A	G/G	G/G	G/G	G/G	clone26	G/G	A/G	G	A	Coding Intron
LG3	8623827	C	C/C	C/C	C/C	C/T	C/C	C/C	C/C	C/C	clone26	C/C	C/T	C	T	Intergenic
LG3	8636619	A	A/A	A/A	A/A	A/A	A/A	A/A	A/G	A/A	clone33	A/A	A/G	A	G	Coding Intron
LG3	8643248	A	A/A	A/A	A/A	A/A	A/A	A/A	A/C	A/A	clone33	A/A	A/C	A	C	Coding Intron
LG3	8643330	C	C/C	C/C	C/C	C/C	C/C	C/C	C/A	C/C	clone33	C/C	A/C	C	A	Coding Intron
LG3	8647549	C	C/C	C/C	C/C	C/T	C/C	C/C	C/C	C/C	clone26	C/C	C/T	C	T	Coding Exon
LG3	8726579	G	G/G	G/G	G/G	G/G	G/G	G/A	G/G	G/G	clone28	G/G	A/G	G	A	Intergenic
LG3	9026871	G	G/G	G/G	G/G	G/G	G/G	G/G	G/G	G/T	clone48	G/G	G/T	G	T	Coding Exon
LG3	9074326	C	C/C	C/C	C/C	C/C	C/C	C/C	C/A	C/C	clone33	C/C	A/C	C	A	Intergenic
LG3	9247396	C	T/T	T/T	T/T	T/T	T/T	C/T	T/T	T/T	clone28	T/T	C/T	T	C	Intergenic
LG3	9286088	C	C/C	C/C	C/C	C/C	C/C	C/C	C/C	C/T	clone48	C/C	C/T	C	T	Coding Intron
LG3	9484798	G	G/G	G/G	G/G	G/G	G/T	G/G	G/G	G/G	clone27	G/G	G/T	G	T	Coding Intron
LG3	9551034	G	G/G	G/G	G/G	G/G	G/A	G/G	G/G	G/G	clone27	G/G	A/G	G	A	Coding Exon
LG3	9631883	G	G/G	G/G	G/G	G/G	G/G	G/G	G/G	G/T	clone48	G/G	G/T	G	T	Coding Exon
LG3	9657363	A	A/A	A/A	A/A	A/A	A/A	A/G	A/A	A/A	clone28	A/A	A/G	A	G	Coding Exon
LG3	9730010	G	G/G	G/G	G/G	G/G	G/G	G/G	G/G	G/C	clone48	G/G	C/G	G	C	Intergenic
LG3	9768981	C	C/C	C/C	C/C	C/C	C/A	C/C	C/C	C/C	clone27	C/C	A/C	C	A	Coding Intron
LG3	10019782	T	T/T	T/T	T/A	T/T	T/T	T/T	T/T	T/T	clone20	T/T	A/T	T	A	Coding Exon
LG3	10158724	T	T/T	T/T	T/C	T/T	T/T	T/T	T/T	T/T	clone20	T/T	C/T	T	C	Coding Intron
LG3	10176646	A	G/G	A/G	G/G	G/G	G/G	G/G	G/G	G/G	clone14	G/G	A/G	G	A	Coding Intron
LG3	10478086	A	A/A	A/A	A/A	A/A	A/A	A/A	A/G	A/A	clone33	A/A	A/G	A	G	Intergenic
LG3	10628764	G	G/G	G/G	G/G	G/G	G/G	G/G	G/T	G/G	clone33	G/G	G/T	G	T	Coding Intron
LG3	10839218	C	C/C	C/C	C/T	C/C	C/C	C/C	C/C	C/C	clone20	C/C	C/T	C	T	Coding Exon
LG3	11234044	T	T/T	T/T	T/T	T/T	T/T	T/T	T/T	T/C	clone48	T/T	C/T	T	C	Coding Exon
LG3	11490283	A	A/A	A/A	A/A	A/A	A/A	A/A	A/G	A/A	clone33	A/A	A/G	A	G	Coding Intron
LG4	142587	G	G/G	G/G	G/G	G/G	G/G	G/G	G/G	G/A	clone48	G/G	A/G	G	A	Coding Exon
LG4	170469	A	A/A	A/A	A/A	A/A	A/A	A/A	A/A	A/T	clone48	A/A	A/T	A	T	Other
LG4	200064	T	T/T	T/C	T/T	T/T	T/T	T/T	T/T	T/T	clone14	T/T	C/T	T	C	Coding Intron
LG4	253228	T	T/T	T/T	T/T	T/T	T/T	T/T	T/C	T/T	clone33	T/T	C/T	T	C	Coding Intron
LG4	291035	C	C/C	C/C	C/T	C/C	C/C	C/C	C/C	C/C	clone20	C/C	C/T	C	T	Intergenic
LG4	363642	A	A/A	A/A	A/A	A/A	A/A	A/A	A/A	A/C	clone48	A/A	A/C	A	C	Coding Intron
LG4	641381	C	C/C	C/C	C/C	C/T	C/C	C/C	C/C	C/C	clone26	C/C	C/T	C	T	Intergenic
LG4	647739	A	A/A	A/A	A/A	A/G	A/A	A/A	A/A	A/A	clone26	A/A	A/G	A	G	Coding Intron
LG4	679027	G	G/G	G/G	G/A	G/G	G/G	G/G	G/G	G/G	clone20	G/G	A/G	G	A	Intergenic
LG4	806086	T	T/T	T/T	T/T	T/T	T/G	T/T	T/T	T/T	clone27	T/T	G/T	T	G	Intergenic
LG4	938019	A	A/A	A/A	A/A	A/A	A/A	A/A	A/A	A/C	clone48	A/A	A/C	A	C	Coding Intron
LG4	1159984	G	G/C	G/G	G/G	G/G	G/G	G/G	G/G	G/G	clone13	G/G	C/G	G	C	Intergenic
LG4	1318262	G	G/G	G/G	G/G	G/A	G/G	G/G	G/G	G/G	clone26	G/G	A/G	G	A	Coding Intron
LG4	1318281	C	C/C	C/C	C/C	C/A	C/C	C/C	C/C	C/C	clone26	C/C	A/C	C	A	Coding Intron
LG4	1483052	C	C/C	C/C	C/C	C/C	C/A	C/C	C/C	C/C	clone27	C/C	A/C	C	A	Intergenic
LG4	1812662	T	T/T	T/T	T/T	T/T	T/T	T/T	T/C	T/T	clone33	T/T	C/T	T	C	Intergenic
LG4	1822244	A	A/A	A/A	A/A	A/A	A/A	A/A	A/G	A/A	clone33	A/A	A/G	A	G	Intergenic
LG4	1845349	C	C/C	C/G	C/C	C/C	C/C	C/C	C/C	C/C	clone14	C/C	C/G	C	G	3′UTR Exon
LG4	1864886	A	A/A	A/A	A/G	A/A	A/A	A/A	A/A	A/A	clone20	A/A	A/G	A	G	Intergenic
LG4	1938687	T	T/T	T/T	T/C	T/T	T/T	T/T	T/T	T/T	clone20	T/T	C/T	T	C	Coding Intron
LG4	1938696	A	A/A	A/A	A/G	A/A	A/A	A/A	A/A	A/A	clone20	A/A	A/G	A	G	Coding Intron
LG4	1940151	T	A/A	A/A	A/A	A/A	A/A	A/A	A/A	T/A	clone48	A/A	A/T	A	T	Intergenic
LG4	2591910	T	T/G	T/T	T/T	T/T	T/T	T/T	T/T	T/T	clone13	T/T	G/T	T	G	Coding Exon
LG4	2603191	T	T/T	T/T	T/T	T/T	T/C	T/T	T/T	T/T	clone27	T/T	C/T	T	C	5′UTR Exon
LG4	2604256	A	A/A	A/A	A/A	A/A	A/A	A/A	A/T	A/A	clone33	A/A	A/T	A	T	Coding Exon
LG4	2619915	G	G/G	G/G	G/T	G/G	G/G	G/G	G/G	G/G	clone20	G/G	G/T	G	T	Intergenic
LG4	2765655	G	G/G	G/G	G/G	G/G	G/G	G/A	G/G	G/G	clone28	G/G	A/G	G	A	Coding Exon
LG4	2959951	G	G/G	G/G	G/A	G/G	G/G	G/G	G/G	G/G	clone20	G/G	A/G	G	A	Coding Intron
LG4	3091009	G	G/G	G/G	G/G	G/G	G/A	G/G	G/G	G/G	clone27	G/G	A/G	G	A	Coding Exon
LG4	3120384	G	G/G	G/G	G/G	G/G	G/G	G/G	G/G	G/A	clone48	G/G	A/G	G	A	Coding Exon
LG4	3135447	C	C/C	C/C	C/C	C/C	C/C	C/C	C/T	C/C	clone33	C/C	C/T	C	T	Coding Exon
LG4	3308091	A	A/C	A/A	A/A	A/A	A/A	A/A	A/A	A/A	clone13	A/A	A/C	A	C	5′UTR Exon
LG4	3595885	C	C/C	C/C	C/C	C/C	C/C	C/C	C/C	C/A	clone48	C/C	A/C	C	A	Coding Intron
LG4	3728897	T	T/T	T/T	T/T	T/T	T/T	T/T	T/A	T/T	clone33	T/T	A/T	T	A	Coding Intron
LG4	3790335	G	G/G	G/G	G/G	G/T	G/G	G/G	G/G	G/G	clone26	G/G	G/T	G	T	Coding Intron
LG4	4265873	C	C/C	C/C	C/C	C/C	C/C	C/T	C/C	C/C	clone28	C/C	C/T	C	T	Coding Exon
LG4	4535285	G	G/G	G/G	G/G	G/G	G/G	G/G	G/A	G/G	clone33	G/G	A/G	G	A	Coding Exon
LG4	4590620	C	C/C	C/C	C/C	C/C	C/G	C/C	C/C	C/C	clone27	C/C	C/G	C	G	Coding Exon
LG4	4753090	C	C/C	C/C	C/C	C/C	C/C	C/C	C/T	C/C	clone33	C/C	C/T	C	T	5′UTR Exon
LG4	4882976	C	C/C	C/C	C/T	C/C	C/C	C/C	C/C	C/C	clone20	C/C	C/T	C	T	Coding Intron
LG4	4902799	C	C/C	C/C	C/T	C/C	C/C	C/C	C/C	C/C	clone20	C/C	C/T	C	T	Intergenic
LG4	5264907	T	T/T	T/T	T/T	T/C	T/T	T/T	T/T	T/T	clone26	T/T	C/T	T	C	Intergenic
LG4	5303380	T	T/T	T/T	T/T	T/C	T/T	T/T	T/T	T/T	clone26	T/T	C/T	T	C	Coding Intron
LG4	5637883	A	A/A	A/A	A/A	A/A	A/A	A/A	A/T	A/A	clone33	A/A	A/T	A	T	3′UTR Exon
LG4	5666307	C	C/C	C/C	C/A	C/C	C/C	C/C	C/C	C/C	clone20	C/C	A/C	C	A	Coding Exon
LG4	5729883	A	C/C	C/C	A/C	C/C	C/C	C/C	C/C	C/C	clone20	C/C	A/C	C	A	Coding Intron
LG4	5740075	G	G/G	G/G	G/A	G/G	G/G	G/G	G/G	G/G	clone20	G/G	A/G	G	A	Coding Exon
LG4	5970287	T	T/T	T/T	T/T	T/T	T/T	T/G	T/T	T/T	clone28	T/T	G/T	T	G	Coding Intron
LG4	5984835	C	C/C	C/C	C/C	C/C	C/C	C/C	C/T	C/C	clone33	C/C	C/T	C	T	Coding Exon
LG4	6023193	C	G/G	G/G	C/G	G/G	G/G	G/G	G/G	G/G	clone20	G/G	C/G	G	C	Intergenic
LG4	6034566	A	A/A	A/A	A/A	A/A	A/A	A/A	A/G	A/A	clone33	A/A	A/G	A	G	Intergenic
LG4	6077568	G	G/G	G/G	G/G	G/G	G/A	G/G	G/G	G/G	clone27	G/G	A/G	G	A	Coding Exon
LG4	6262028	T	T/G	T/T	T/T	T/T	T/T	T/T	T/T	T/T	clone13	T/T	G/T	T	G	Coding Intron
LG4	6340669	C	C/C	C/C	C/C	C/C	C/C	C/C	C/C	C/T	clone48	C/C	C/T	C	T	Coding Intron
LG4	6352404	A	A/A	A/A	A/T	A/A	A/A	A/A	A/A	A/A	clone20	A/A	A/T	A	T	Coding Intron
LG4	6391958	G	G/G	G/G	G/A	G/G	G/G	G/G	G/G	G/G	clone20	G/G	A/G	G	A	Intergenic
LG4	6430943	C	C/C	C/C	C/A	C/C	C/C	C/C	C/C	C/C	clone20	C/C	A/C	C	A	Coding Intron
LG4	6516008	G	G/G	G/G	G/A	G/G	G/G	G/G	G/G	G/G	clone20	G/G	A/G	G	A	Coding Intron
LG4	6533036	G	G/G	G/G	G/G	G/G	G/G	G/A	G/G	G/G	clone28	G/G	A/G	G	A	Coding Intron
LG4	6537903	G	G/G	G/T	G/G	G/G	G/G	G/G	G/G	G/G	clone14	G/G	G/T	G	T	Coding Intron
LG4	6679625	A	T/T	T/T	T/T	T/T	T/T	A/T	T/T	T/T	clone28	T/T	A/T	T	A	Coding Intron
LG4	6729144	T	T/T	T/T	T/T	T/T	T/T	T/G	T/T	T/T	clone28	T/T	G/T	T	G	Coding Intron
LG4	7161048	G	G/G	G/A	G/G	G/G	G/G	G/G	G/G	G/G	clone14	G/G	A/G	G	A	Coding Exon
LG4	7187909	A	A/A	A/G	A/A	A/A	A/A	A/A	A/A	A/A	clone14	A/A	A/G	A	G	Coding Intron
LG4	7266981	G	G/G	G/G	G/G	G/A	G/G	G/G	G/G	G/G	clone26	G/G	A/G	G	A	Coding Intron
LG4	7295852	A	A/A	A/A	A/A	A/A	A/A	A/A	A/G	A/A	clone33	A/A	A/G	A	G	Intergenic
LG4	7370906	G	G/G	G/G	G/G	G/G	G/G	G/G	G/A	G/G	clone33	G/G	A/G	G	A	Intergenic
LG4	7370913	C	C/C	C/C	C/C	C/C	C/C	C/C	C/T	C/C	clone33	C/C	C/T	C	T	Intergenic
LG4	7421375	G	G/G	G/G	G/G	G/G	G/G	G/G	G/G	G/A	clone48	G/G	A/G	G	A	Coding Exon
LG4	7451589	G	G/G	G/G	G/G	G/G	G/C	G/G	G/G	G/G	clone27	G/G	C/G	G	C	Coding Intron
LG4	7572016	G	G/G	G/G	G/G	G/G	G/A	G/G	G/G	G/G	clone27	G/G	A/G	G	A	Coding Intron
LG4	7585234	G	G/G	G/G	G/G	G/G	G/G	G/G	G/G	G/A	clone48	G/G	A/G	G	A	Coding Intron
LG4	7717256	C	C/C	C/C	C/T	C/C	C/C	C/C	C/C	C/C	clone20	C/C	C/T	C	T	Intergenic
LG4	7783436	A	A/A	A/A	A/A	A/A	A/A	A/A	A/A	A/C	clone48	A/A	A/C	A	C	Coding Intron
LG4	7783440	C	C/C	C/C	C/C	C/C	C/C	C/C	C/C	C/T	clone48	C/C	C/T	C	T	Coding Intron
LG4	7784499	G	G/G	G/G	G/G	G/G	G/A	G/G	G/G	G/G	clone27	G/G	A/G	G	A	Coding Intron
LG4	7858642	C	C/C	C/C	C/C	C/C	C/C	C/T	C/C	C/C	clone28	C/C	C/T	C	T	Intergenic
LG4	7920249	T	T/C	T/T	T/T	T/T	T/T	T/T	T/T	T/T	clone13	T/T	C/T	T	C	Coding Intron
LG4	8052307	T	T/T	T/T	T/T	T/T	T/T	T/T	T/T	T/A	clone48	T/T	A/T	T	A	5′UTR Exon
LG4	8380087	G	G/G	G/G	G/G	G/G	G/G	G/G	G/A	G/G	clone33	G/G	A/G	G	A	Intergenic
LG4	8521384	T	T/T	T/T	T/T	T/T	T/C	T/T	T/T	T/T	clone27	T/T	C/T	T	C	Intergenic
LG4	8541221	G	A/A	A/A	A/A	A/A	A/A	A/A	A/A	G/A	clone48	A/A	A/G	A	G	Intergenic
LG4	8549411	T	T/T	T/T	T/T	T/T	T/T	T/T	T/T	T/G	clone48	T/T	G/T	T	G	Other
LG4	8587196	T	T/A	T/T	T/T	T/T	T/T	T/T	T/T	T/T	clone13	T/T	A/T	T	A	Coding Intron
LG4	8608274	A	A/A	A/A	A/A	A/A	A/A	A/A	A/G	A/A	clone33	A/A	A/G	A	G	Coding Intron
LG4	8922266	G	G/G	G/G	G/G	G/G	G/G	G/G	G/A	G/G	clone33	G/G	A/G	G	A	Coding Intron
LG4	9401106	C	C/C	C/C	C/C	C/C	C/C	C/C	C/C	C/T	clone48	C/C	C/T	C	T	Coding Intron
LG5	414006	T	T/T	T/T	T/C	T/T	T/T	T/T	T/T	T/T	clone20	T/T	C/T	T	C	Coding Intron
LG5	418099	G	G/G	G/G	G/G	G/T	G/G	G/G	G/G	G/G	clone26	G/G	G/T	G	T	Coding Exon
LG5	565311	T	T/C	T/T	T/T	T/T	T/T	T/T	T/T	T/T	clone13	T/T	C/T	T	C	Intergenic
LG5	565707	A	A/A	A/A	A/A	A/A	A/A	A/A	A/A	A/G	clone48	A/A	A/G	A	G	Intergenic
LG5	712743	A	A/A	A/A	A/A	A/G	A/A	A/A	A/A	A/A	clone26	A/A	A/G	A	G	Coding Intron
LG5	855207	C	C/C	C/C	C/A	C/C	C/C	C/C	C/C	C/C	clone20	C/C	A/C	C	A	Intergenic
LG5	899825	G	G/G	G/T	G/G	G/G	G/G	G/G	G/G	G/G	clone14	G/G	G/T	G	T	Coding Exon
LG5	963983	C	C/C	C/C	C/C	C/C	C/C	C/A	C/C	C/C	clone28	C/C	A/C	C	A	Coding Intron
LG5	964553	C	C/C	C/T	C/C	C/C	C/C	C/C	C/C	C/C	clone14	C/C	C/T	C	T	Coding Exon
LG5	964811	G	G/G	G/G	G/G	G/G	G/G	G/G	G/G	G/C	clone48	G/G	C/G	G	C	Coding Intron
LG5	967222	G	A/A	A/A	G/A	A/A	A/A	A/A	A/A	A/A	clone20	A/A	A/G	A	G	Coding Intron
LG5	974730	G	G/G	G/G	G/G	G/G	G/G	G/G	G/G	G/T	clone48	G/G	G/T	G	T	Coding Exon
LG5	993789	C	C/C	C/C	C/C	C/C	C/C	C/C	C/A	C/C	clone33	C/C	A/C	C	A	Intergenic
LG5	996072	A	A/A	A/A	A/A	A/A	A/A	A/A	A/A	A/G	clone48	A/A	A/G	A	G	Other
LG5	1003432	T	T/T	T/T	T/T	T/T	T/T	T/T	T/T	T/A	clone48	T/T	A/T	T	A	Intergenic
LG5	1003453	C	C/C	C/C	C/C	C/C	C/C	C/C	C/C	C/T	clone48	C/C	C/T	C	T	Intergenic
LG5	1005523	T	T/T	T/T	T/T	T/T	T/T	T/T	T/C	T/T	clone33	T/T	C/T	T	C	Coding Intron
LG5	1014654	C	C/C	C/C	C/C	C/C	C/C	C/T	C/C	C/C	clone28	C/C	C/T	C	T	Intergenic
LG5	1144826	A	T/T	T/T	T/T	T/T	T/T	T/T	T/T	A/T	clone48	T/T	A/T	T	A	Coding Exon
LG5	1156324	A	A/A	A/A	A/A	A/A	A/A	A/A	A/A	A/T	clone48	A/A	A/T	A	T	Intergenic
LG5	1225890	C	C/C	C/C	C/T	C/C	C/C	C/C	C/C	C/C	clone20	C/C	C/T	C	T	Other
LG5	1275242	T	T/T	T/T	T/T	T/T	T/T	T/T	T/T	T/C	clone48	T/T	C/T	T	C	Coding Exon
LG5	1448011	T	T/T	T/T	T/G	T/T	T/T	T/T	T/T	T/T	clone20	T/T	G/T	T	G	Intergenic
LG5	1490273	G	G/G	G/A	G/G	G/G	G/G	G/G	G/G	G/G	clone14	G/G	A/G	G	A	Intergenic
LG5	1490277	G	G/G	G/A	G/G	G/G	G/G	G/G	G/G	G/G	clone14	G/G	A/G	G	A	Intergenic
LG5	1561150	A	A/A	A/A	A/A	A/T	A/A	A/A	A/A	A/A	clone26	A/A	A/T	A	T	Coding Intron
LG5	1741470	C	C/C	C/C	C/C	C/C	C/C	C/C	C/T	C/C	clone33	C/C	C/T	C	T	Coding Exon
LG5	1744518	T	T/T	T/T	T/T	T/C	T/T	T/T	T/T	T/T	clone26	T/T	C/T	T	C	Intergenic
LG5	1853928	G	G/G	G/G	G/G	G/A	G/G	G/G	G/G	G/G	clone26	G/G	A/G	G	A	Intergenic
LG5	2034277	C	C/C	C/C	C/C	C/C	C/C	C/T	C/C	C/C	clone28	C/C	C/T	C	T	Coding Intron
LG5	2149973	C	C/C	C/C	C/C	C/C	C/C	C/C	C/T	C/C	clone33	C/C	C/T	C	T	Coding Exon
LG5	2149991	C	C/C	C/C	C/C	C/C	C/C	C/C	C/A	C/C	clone33	C/C	A/C	C	A	Coding Exon
LG5	2282625	A	A/A	A/A	A/A	A/A	A/A	A/C	A/A	A/A	clone28	A/A	A/C	A	C	Intergenic
LG5	2793934	G	G/G	G/G	G/G	G/G	G/G	G/A	G/G	G/G	clone28	G/G	A/G	G	A	Intergenic
LG5	2879306	T	T/T	T/T	T/G	T/T	T/T	T/T	T/T	T/T	clone20	T/T	G/T	T	G	Intergenic
LG5	2925641	C	C/C	C/C	C/C	C/C	C/C	C/C	C/T	C/C	clone33	C/C	C/T	C	T	Coding Intron
LG5	2934772	A	A/A	A/A	A/C	A/A	A/A	A/A	A/A	A/A	clone20	A/A	A/C	A	C	Coding Exon
LG5	2934858	G	G/G	G/G	G/G	G/G	G/G	G/A	G/G	G/G	clone28	G/G	A/G	G	A	Coding Exon
LG5	3029552	A	A/A	A/A	A/A	A/T	A/A	A/A	A/A	A/A	clone26	A/A	A/T	A	T	5′UTR Exon
LG5	3260486	A	A/A	A/A	A/G	A/A	A/A	A/A	A/A	A/A	clone20	A/A	A/G	A	G	Intergenic
LG5	3285459	T	T/T	T/T	T/T	T/T	T/T	T/T	T/G	T/T	clone33	T/T	G/T	T	G	Intergenic
LG5	3374818	A	A/A	A/A	A/A	A/C	A/A	A/A	A/A	A/A	clone26	A/A	A/C	A	C	Intergenic
LG5	3452145	C	C/C	C/C	C/C	C/T	C/C	C/C	C/C	C/C	clone26	C/C	C/T	C	T	Coding Intron
LG5	3512975	T	T/T	T/T	T/T	T/T	T/T	T/A	T/T	T/T	clone28	T/T	A/T	T	A	Intergenic
LG5	3603435	T	T/T	T/T	T/C	T/T	T/T	T/T	T/T	T/T	clone20	T/T	C/T	T	C	Intergenic
LG5	3703051	T	T/T	T/T	T/T	T/T	T/T	T/T	T/T	T/A	clone48	T/T	A/T	T	A	Intergenic
LG5	3705442	T	T/C	T/T	T/T	T/T	T/T	T/T	T/T	T/T	clone13	T/T	C/T	T	C	Intergenic
LG5	3858360	G	G/G	G/G	G/G	G/G	G/G	G/A	G/G	G/G	clone28	G/G	A/G	G	A	Coding Exon
LG5	3858370	C	C/C	C/C	C/C	C/C	C/C	C/T	C/C	C/C	clone28	C/C	C/T	C	T	Coding Exon
LG5	3858519	A	A/A	A/A	A/A	A/A	A/T	A/A	A/A	A/A	clone27	A/A	A/T	A	T	Coding Exon
LG5	3859688	T	T/T	T/T	T/T	T/T	T/T	T/A	T/T	T/T	clone28	T/T	A/T	T	A	Coding Intron
LG5	3859924	A	A/A	A/A	A/A	A/A	A/A	A/G	A/A	A/A	clone28	A/A	A/G	A	G	Coding Exon
LG5	3919828	T	T/T	T/T	T/C	T/T	T/T	T/T	T/T	T/T	clone20	T/T	C/T	T	C	Coding Exon
LG5	3919835	G	G/G	G/G	G/T	G/G	G/G	G/G	G/G	G/G	clone20	G/G	G/T	G	T	Coding Exon
LG5	3919840	T	T/T	T/T	T/C	T/T	T/T	T/T	T/T	T/T	clone20	T/T	C/T	T	C	Coding Exon
LG5	3953311	G	G/G	G/G	G/A	G/G	G/G	G/G	G/G	G/G	clone20	G/G	A/G	G	A	Coding Intron
LG5	3968319	A	A/T	A/A	A/A	A/A	A/A	A/A	A/A	A/A	clone13	A/A	A/T	A	T	Coding Intron
LG5	4021799	A	A/A	A/A	A/A	A/A	A/G	A/A	A/A	A/A	clone27	A/A	A/G	A	G	Intergenic
LG5	4050444	C	C/C	C/C	C/C	C/T	C/C	C/C	C/C	C/C	clone26	C/C	C/T	C	T	Coding Intron
LG5	4112047	C	C/C	C/C	C/C	C/C	C/C	C/C	C/T	C/C	clone33	C/C	C/T	C	T	Coding Intron
LG5	4214891	C	C/T	C/C	C/C	C/C	C/C	C/C	C/C	C/C	clone13	C/C	C/T	C	T	Coding Exon
LG5	4329447	G	G/G	G/G	G/G	G/T	G/G	G/G	G/G	G/G	clone26	G/G	G/T	G	T	Coding Intron
LG5	4375151	G	G/G	G/A	G/G	G/G	G/G	G/G	G/G	G/G	clone14	G/G	A/G	G	A	Coding Exon
LG5	4379622	A	A/A	A/A	A/A	A/G	A/A	A/A	A/A	A/A	clone26	A/A	A/G	A	G	Coding Exon
LG5	4379626	C	C/C	C/C	C/C	C/T	C/C	C/C	C/C	C/C	clone26	C/C	C/T	C	T	Coding Exon
LG5	4385538	G	G/G	G/G	G/G	G/A	G/G	G/G	G/G	G/G	clone26	G/G	A/G	G	A	Coding Intron
LG5	4394654	C	C/C	C/C	C/C	C/C	C/T	C/C	C/C	C/C	clone27	C/C	C/T	C	T	Intergenic
LG5	4502483	G	G/G	G/A	G/G	G/G	G/G	G/G	G/G	G/G	clone14	G/G	A/G	G	A	Coding Intron
LG5	4536631	G	G/G	G/G	G/A	G/G	G/G	G/G	G/G	G/G	clone20	G/G	A/G	G	A	Coding Intron
LG5	4656130	C	C/C	C/C	C/C	C/C	C/C	C/C	C/T	C/C	clone33	C/C	C/T	C	T	Coding Intron
LG5	4670347	G	G/G	G/G	G/G	G/C	G/G	G/G	G/G	G/G	clone26	G/G	C/G	G	C	Coding Exon
LG5	4695808	T	T/T	T/T	T/G	T/T	T/T	T/T	T/T	T/T	clone20	T/T	G/T	T	G	Coding Exon
LG5	4723147	A	A/A	A/A	A/A	A/A	A/C	A/A	A/A	A/A	clone27	A/A	A/C	A	C	3′UTR Exon
LG5	4770380	G	G/G	G/G	G/A	G/G	G/G	G/G	G/G	G/G	clone20	G/G	A/G	G	A	Intergenic
LG5	4857270	G	G/G	G/G	G/A	G/G	G/G	G/G	G/G	G/G	clone20	G/G	A/G	G	A	Coding Exon
LG5	5014627	C	C/C	C/C	C/C	C/C	C/C	C/T	C/C	C/C	clone28	C/C	C/T	C	T	Coding Exon
LG5	5017752	T	T/T	T/T	T/T	T/T	T/T	T/T	T/C	T/T	clone33	T/T	C/T	T	C	Coding Intron
LG5	5100014	T	T/T	T/T	T/T	T/G	T/T	T/T	T/T	T/T	clone26	T/T	G/T	T	G	Intergenic
LG5	5100437	T	T/T	T/T	T/A	T/T	T/T	T/T	T/T	T/T	clone20	T/T	A/T	T	A	Coding Exon
LG5	5225332	C	C/A	C/C	C/C	C/C	C/C	C/C	C/C	C/C	clone13	C/C	A/C	C	A	Intergenic
LG5	5231761	T	T/T	T/T	T/T	T/T	T/C	T/T	T/T	T/T	clone27	T/T	C/T	T	C	Coding Intron
LG5	5259544	G	G/G	G/G	G/G	G/G	G/A	G/G	G/G	G/G	clone27	G/G	A/G	G	A	Intergenic
LG5	5281082	A	A/A	A/A	A/A	A/A	A/A	A/A	A/T	A/A	clone33	A/A	A/T	A	T	Intergenic
LG5	5358215	C	C/T	C/C	C/C	C/C	C/C	C/C	C/C	C/C	clone13	C/C	C/T	C	T	Intergenic
LG5	5613658	C	C/C	C/C	C/G	C/C	C/C	C/C	C/C	C/C	clone20	C/C	C/G	C	G	Coding Intron
LG5	5807019	A	A/A	A/G	A/A	A/A	A/A	A/A	A/A	A/A	clone14	A/A	A/G	A	G	Coding Intron
LG5	5838087	T	C/C	C/C	C/C	C/C	C/C	T/C	C/C	C/C	clone28	C/C	C/T	C	T	Intergenic
LG5	5850738	C	C/C	C/C	C/C	C/C	C/C	C/C	C/T	C/C	clone33	C/C	C/T	C	T	Intergenic
LG5	6008948	T	T/T	T/T	T/T	T/T	T/T	T/T	T/T	T/A	clone48	T/T	A/T	T	A	Intergenic
LG5	6347772	A	A/A	A/A	A/A	A/A	A/A	A/A	A/G	A/A	clone33	A/A	A/G	A	G	Coding Intron
LG5	6421948	C	C/C	C/C	C/C	C/C	C/C	C/C	C/C	C/T	clone48	C/C	C/T	C	T	Coding Intron
LG5	6477216	A	A/A	A/A	A/A	A/A	A/G	A/A	A/A	A/A	clone27	A/A	A/G	A	G	Other
LG5	6552900	G	G/T	T/T	T/T	T/T	T/T	T/T	T/T	T/T	clone13	T/T	G/T	T	G	Coding Intron
LG5	6557605	C	C/C	C/C	C/C	C/C	C/C	C/C	C/A	C/C	clone33	C/C	A/C	C	A	Coding Intron
LG5	6757295	T	T/T	T/T	T/T	T/T	T/T	T/C	T/T	T/T	clone28	T/T	C/T	T	C	Intergenic
LG5	6863602	G	G/G	G/G	G/C	G/G	G/G	G/G	G/G	G/G	clone20	G/G	C/G	G	C	Intergenic
LG5	6877397	G	G/G	G/G	G/G	G/G	G/G	G/G	G/T	G/G	clone33	G/G	G/T	G	T	Coding Exon
LG5	6970701	T	T/T	T/T	T/T	T/T	T/T	T/T	T/C	T/T	clone33	T/T	C/T	T	C	Intergenic
LG5	7186041	T	T/T	T/T	T/T	T/T	T/T	T/T	T/T	T/A	clone48	T/T	A/T	T	A	Coding Intron
LG5	7365640	C	C/C	C/C	C/C	C/C	C/A	C/C	C/C	C/C	clone27	C/C	A/C	C	A	Intergenic
LG5	7365965	T	T/T	T/T	T/T	T/T	T/T	T/T	T/T	T/A	clone48	T/T	A/T	T	A	Intergenic
LG5	7484092	G	G/G	G/G	G/T	G/G	G/G	G/G	G/G	G/G	clone20	G/G	G/T	G	T	Coding Intron
LG5	7657453	A	A/A	A/A	A/G	A/A	A/A	A/A	A/A	A/A	clone20	A/A	A/G	A	G	Other
LG5	7786089	T	T/T	T/T	T/T	T/T	T/T	T/T	T/T	T/G	clone48	T/T	G/T	T	G	Coding Intron
LG5	7808949	C	C/C	C/C	C/C	C/T	C/C	C/C	C/C	C/C	clone26	C/C	C/T	C	T	Coding Exon
LG5	7889980	T	T/T	T/T	T/T	T/C	T/T	T/T	T/T	T/T	clone26	T/T	C/T	T	C	Coding Intron
LG5	8022340	T	T/T	T/T	T/T	T/T	T/T	T/T	T/T	T/C	clone48	T/T	C/T	T	C	Intergenic
LG5	8032064	G	G/G	G/T	G/G	G/G	G/G	G/G	G/G	G/G	clone14	G/G	G/T	G	T	Coding Intron
LG5	8064262	G	T/T	T/T	T/T	T/T	T/T	T/T	G/T	T/T	clone33	T/T	G/T	T	G	Coding Intron
LG5	8653259	C	C/C	C/C	C/C	C/C	C/C	C/C	C/A	C/C	clone33	C/C	A/C	C	A	Coding Intron
LG5	8873954	C	C/C	C/C	C/C	C/C	C/C	C/C	C/C	C/T	clone48	C/C	C/T	C	T	Intergenic
LG5	9004528	T	T/A	T/T	T/T	T/T	T/T	T/T	T/T	T/T	clone13	T/T	A/T	T	A	Coding Intron
LG5	9004529	A	A/G	A/A	A/A	A/A	A/A	A/A	A/A	A/A	clone13	A/A	A/G	A	G	Coding Intron
LG5	9093274	G	G/G	G/G	G/A	G/G	G/G	G/G	G/G	G/G	clone20	G/G	A/G	G	A	Coding Intron
LG5	9303333	T	T/T	T/T	T/T	T/C	T/T	T/T	T/T	T/T	clone26	T/T	C/T	T	C	Intergenic
LG5	9480807	T	T/T	T/T	T/C	T/T	T/T	T/T	T/T	T/T	clone20	T/T	C/T	T	C	Coding Exon
LG5	9820506	A	A/A	A/A	A/T	A/A	A/A	A/A	A/A	A/A	clone20	A/A	A/T	A	T	Intergenic
LG5	9951056	A	A/A	A/A	A/A	A/A	A/A	A/A	A/A	A/G	clone48	A/A	A/G	A	G	Intergenic
LG5	10061709	C	C/C	C/C	C/T	C/C	C/C	C/C	C/C	C/C	clone20	C/C	C/T	C	T	Intergenic
LG5	10101747	T	T/A	T/T	T/T	T/T	T/T	T/T	T/T	T/T	clone13	T/T	A/T	T	A	Intergenic
LG5	10106756	C	C/C	C/C	C/C	C/C	C/T	C/C	C/C	C/C	clone27	C/C	C/T	C	T	Intergenic
LG5	10112388	G	G/G	G/G	G/G	G/G	G/G	G/G	G/G	G/A	clone48	G/G	A/G	G	A	Coding Intron
LG5	10471045	G	G/G	G/G	G/G	G/G	G/G	G/A	G/G	G/G	clone28	G/G	A/G	G	A	Intergenic
LG5	10611715	A	A/C	A/A	A/A	A/A	A/A	A/A	A/A	A/A	clone13	A/A	A/C	A	C	Other
LG5	10611752	T	T/C	T/T	T/T	T/T	T/T	T/T	T/T	T/T	clone13	T/T	C/T	T	C	Other
LG6	60957	G	G/G	G/G	G/G	G/G	G/G	G/G	G/G	G/T	clone48	G/G	G/T	G	T	Intergenic
LG6	190411	G	G/C	G/G	G/G	G/G	G/G	G/G	G/G	G/G	clone13	G/G	C/G	G	C	Coding Intron
LG6	232421	G	G/G	G/A	G/G	G/G	G/G	G/G	G/G	G/G	clone14	G/G	A/G	G	A	3′UTR Exon
LG6	384480	A	A/A	A/A	A/A	A/C	A/A	A/A	A/A	A/A	clone26	A/A	A/C	A	C	Intergenic
LG6	416925	C	C/C	C/C	C/C	C/C	C/C	C/A	C/C	C/C	clone28	C/C	A/C	C	A	Intergenic
LG6	488113	G	G/G	G/G	G/T	G/G	G/G	G/G	G/G	G/G	clone20	G/G	G/T	G	T	Intergenic
LG6	636728	C	C/C	C/C	C/C	C/C	C/C	C/T	C/C	C/C	clone28	C/C	C/T	C	T	Coding Intron
LG6	683382	G	G/G	G/G	G/G	G/A	G/G	G/G	G/G	G/G	clone26	G/G	A/G	G	A	5′UTR Exon
LG6	685427	A	A/A	A/A	A/C	A/A	A/A	A/A	A/A	A/A	clone20	A/A	A/C	A	C	5′UTR Exon
LG6	688279	G	G/G	G/G	G/G	G/T	G/G	G/G	G/G	G/G	clone26	G/G	G/T	G	T	Intergenic
LG6	721628	A	A/T	A/A	A/A	A/A	A/A	A/A	A/A	A/A	clone13	A/A	A/T	A	T	Other
LG6	747882	C	C/G	C/C	C/C	C/C	C/C	C/C	C/C	C/C	clone13	C/C	C/G	C	G	Coding Intron
LG6	827234	A	A/A	A/A	A/A	A/A	A/A	A/A	A/G	A/A	clone33	A/A	A/G	A	G	Coding Intron
LG6	867908	A	A/A	A/A	A/C	A/A	A/A	A/A	A/A	A/A	clone20	A/A	A/C	A	C	Intergenic
LG6	933533	G	G/C	C/C	C/C	C/C	C/C	C/C	C/C	C/C	clone13	C/C	C/G	C	G	Coding Intron
LG6	1323738	A	A/A	A/A	A/A	A/A	A/A	A/A	A/T	A/A	clone33	A/A	A/T	A	T	Intergenic
LG6	1453319	T	T/T	T/T	T/T	T/T	T/A	T/T	T/T	T/T	clone27	T/T	A/T	T	A	Intergenic
LG6	1467332	G	G/G	G/G	G/A	G/G	G/G	G/G	G/G	G/G	clone20	G/G	A/G	G	A	Coding Exon
LG6	1468175	T	T/T	T/T	T/T	T/T	T/T	T/T	T/C	T/T	clone33	T/T	C/T	T	C	Coding Exon
LG6	1470758	T	T/T	T/T	T/T	T/T	T/A	T/T	T/T	T/T	clone27	T/T	A/T	T	A	Intergenic
LG6	1497363	A	A/A	A/A	A/A	A/A	A/A	A/T	A/A	A/A	clone28	A/A	A/T	A	T	Coding Intron
LG6	1545700	A	G/G	G/G	A/G	G/G	G/G	G/G	G/G	G/G	clone20	G/G	A/G	G	A	Intergenic
LG6	1551651	T	T/T	T/T	T/C	T/T	T/T	T/T	T/T	T/T	clone20	T/T	C/T	T	C	Coding Intron
LG6	1551676	C	C/C	C/C	C/T	C/C	C/C	C/C	C/C	C/C	clone20	C/C	C/T	C	T	Coding Intron
LG6	1566057	C	C/C	C/C	C/C	C/C	C/C	C/C	C/A	C/C	clone33	C/C	A/C	C	A	Intergenic
LG6	1584433	T	T/T	T/T	T/T	T/A	T/T	T/T	T/T	T/T	clone26	T/T	A/T	T	A	Intergenic
LG6	1650854	C	C/C	C/C	C/C	C/T	C/C	C/C	C/C	C/C	clone26	C/C	C/T	C	T	Coding Exon
LG6	1704744	T	T/T	T/T	T/T	T/G	T/T	T/T	T/T	T/T	clone26	T/T	G/T	T	G	Intergenic
LG6	1706040	A	A/A	A/A	A/A	A/A	A/A	A/A	A/A	A/T	clone48	A/A	A/T	A	T	Intergenic
LG6	1733997	T	T/T	T/T	T/C	T/T	T/T	T/T	T/T	T/T	clone20	T/T	C/T	T	C	Intergenic
LG6	1824840	A	A/A	A/A	A/T	A/A	A/A	A/A	A/A	A/A	clone20	A/A	A/T	A	T	Intergenic
LG6	1828907	G	G/G	G/G	G/G	G/G	G/G	G/G	G/A	G/G	clone33	G/G	A/G	G	A	Coding Intron
LG6	1873158	G	G/G	G/G	G/G	G/G	G/T	G/G	G/G	G/G	clone27	G/G	G/T	G	T	Intergenic
LG6	1874987	A	A/A	A/A	A/A	A/A	A/A	A/A	A/G	A/A	clone33	A/A	A/G	A	G	Intergenic
LG6	1875010	G	G/G	G/G	G/G	G/G	G/G	G/G	G/C	G/G	clone33	G/G	C/G	G	C	Intergenic
LG6	1875027	T	T/T	T/T	T/T	T/T	T/T	T/T	T/A	T/T	clone33	T/T	A/T	T	A	Intergenic
LG6	1875050	C	C/C	C/C	C/C	C/C	C/C	C/C	C/T	C/C	clone33	C/C	C/T	C	T	Intergenic
LG6	1976433	A	A/A	A/G	A/A	A/A	A/A	A/A	A/A	A/A	clone14	A/A	A/G	A	G	Intergenic
LG6	2121721	C	C/C	C/C	C/C	C/T	C/C	C/C	C/C	C/C	clone26	C/C	C/T	C	T	Coding Exon
LG6	2200211	A	A/A	A/A	A/A	A/A	A/A	A/A	A/A	A/C	clone48	A/A	A/C	A	C	Intergenic
LG6	2200212	A	A/A	A/A	A/A	A/A	A/A	A/A	A/A	A/T	clone48	A/A	A/T	A	T	Intergenic
LG6	2245412	A	A/A	A/A	A/A	A/A	A/A	A/T	A/A	A/A	clone28	A/A	A/T	A	T	Coding Exon
LG6	2245862	C	C/C	C/C	C/C	C/A	C/C	C/C	C/C	C/C	clone26	C/C	A/C	C	A	Coding Exon
LG6	2256307	G	G/G	G/G	G/T	G/G	G/G	G/G	G/G	G/G	clone20	G/G	G/T	G	T	Intergenic
LG6	2316535	G	G/G	G/G	G/G	G/G	G/G	G/A	G/G	G/G	clone28	G/G	A/G	G	A	Intergenic
LG6	2575397	G	G/T	G/G	G/G	G/G	G/G	G/G	G/G	G/G	clone13	G/G	G/T	G	T	Coding Intron
LG6	2578681	G	G/G	G/G	G/G	G/G	G/G	G/A	G/G	G/G	clone28	G/G	A/G	G	A	Coding Exon
LG6	2617868	C	C/C	C/C	C/C	C/T	C/C	C/C	C/C	C/C	clone26	C/C	C/T	C	T	Coding Exon
LG6	2688563	G	G/G	G/G	G/G	G/G	G/G	G/G	G/G	G/A	clone48	G/G	A/G	G	A	Coding Exon
LG6	2724542	G	G/G	G/G	G/T	G/G	G/G	G/G	G/G	G/G	clone20	G/G	G/T	G	T	Intergenic
LG6	3019097	G	G/G	G/G	G/T	G/G	G/G	G/G	G/G	G/G	clone20	G/G	G/T	G	T	Intergenic
LG6	3032441	A	A/A	A/A	A/C	A/A	A/A	A/A	A/A	A/A	clone20	A/A	A/C	A	C	Coding Exon
LG6	3125435	T	T/T	T/T	T/T	T/T	T/T	T/T	T/C	T/T	clone33	T/T	C/T	T	C	Coding Exon
LG6	3148942	C	C/C	C/C	C/C	C/C	C/C	C/T	C/C	C/C	clone28	C/C	C/T	C	T	Coding Exon
LG6	3349761	A	A/A	A/A	A/T	A/A	A/A	A/A	A/A	A/A	clone20	A/A	A/T	A	T	Coding Exon
LG6	3403510	A	A/A	A/A	A/A	A/T	A/A	A/A	A/A	A/A	clone26	A/A	A/T	A	T	Coding Intron
LG6	3507065	A	A/A	A/A	A/A	A/G	A/A	A/A	A/A	A/A	clone26	A/A	A/G	A	G	Intergenic
LG6	3568858	A	A/A	A/A	A/A	A/A	A/C	A/A	A/A	A/A	clone27	A/A	A/C	A	C	Intergenic
LG6	3706338	T	T/A	T/T	T/T	T/T	T/T	T/T	T/T	T/T	clone13	T/T	A/T	T	A	Coding Intron
LG6	3714645	T	T/T	T/T	T/T	T/A	T/T	T/T	T/T	T/T	clone26	T/T	A/T	T	A	Intergenic
LG6	3824224	T	T/T	T/T	T/C	T/T	T/T	T/T	T/T	T/T	clone20	T/T	C/T	T	C	Intergenic
LG6	3830135	A	A/A	A/A	A/A	A/A	A/G	A/A	A/A	A/A	clone27	A/A	A/G	A	G	Coding Intron
LG6	3837189	T	T/T	T/T	T/T	T/T	T/C	T/T	T/T	T/T	clone27	T/T	C/T	T	C	Coding Intron
LG6	3930080	T	T/T	T/T	T/T	T/T	T/T	T/T	T/T	T/G	clone48	T/T	G/T	T	G	Other
LG6	3930081	A	A/A	A/A	A/A	A/A	A/A	A/A	A/A	A/G	clone48	A/A	A/G	A	G	Other
LG6	3950283	T	T/G	T/T	T/T	T/T	T/T	T/T	T/T	T/T	clone13	T/T	G/T	T	G	Coding Intron
LG6	3958235	T	T/T	T/T	T/T	T/T	T/T	T/T	T/T	T/C	clone48	T/T	C/T	T	C	5′UTR Exon
LG6	3987268	C	C/C	C/C	C/C	C/A	C/C	C/C	C/C	C/C	clone26	C/C	A/C	C	A	Coding Intron
LG6	4041670	C	C/C	C/C	C/C	C/C	C/C	C/C	C/C	C/T	clone48	C/C	C/T	C	T	Intergenic
LG6	4197656	T	T/T	T/T	T/T	T/T	T/T	T/T	T/C	T/T	clone33	T/T	C/T	T	C	Coding Exon
LG6	4508443	A	A/A	A/T	A/A	A/A	A/A	A/A	A/A	A/A	clone14	A/A	A/T	A	T	3′UTR Exon
LG6	4692379	G	G/G	G/G	G/G	G/G	G/G	G/G	G/T	G/G	clone33	G/G	G/T	G	T	Coding Intron
LG6	4741129	G	G/G	G/G	G/T	G/G	G/G	G/G	G/G	G/G	clone20	G/G	G/T	G	T	5′UTR Exon
LG6	4911319	C	C/C	C/C	C/C	C/C	C/T	C/C	C/C	C/C	clone27	C/C	C/T	C	T	Intergenic
LG6	5251175	G	G/G	G/G	G/G	G/G	G/G	G/G	G/G	G/A	clone48	G/G	A/G	G	A	Intergenic
LG6	5337673	A	T/T	T/T	A/T	T/T	T/T	T/T	T/T	T/T	clone20	T/T	A/T	T	A	Coding Intron
LG6	5414195	A	A/A	A/A	A/A	A/G	A/A	A/A	A/A	A/A	clone26	A/A	A/G	A	G	Coding Intron
LG6	5608195	C	C/C	C/C	C/C	C/C	C/T	C/C	C/C	C/C	clone27	C/C	C/T	C	T	Coding Exon
LG6	5753705	C	C/C	C/C	C/C	C/C	C/C	C/C	C/A	C/C	clone33	C/C	A/C	C	A	Other
LG6	5988884	G	G/G	G/A	G/G	G/G	G/G	G/G	G/G	G/G	clone14	G/G	A/G	G	A	5′UTR Exon
LG6	6311012	C	C/C	C/T	C/C	C/C	C/C	C/C	C/C	C/C	clone14	C/C	C/T	C	T	Intergenic
LG6	6377615	A	A/G	A/A	A/A	A/A	A/A	A/A	A/A	A/A	clone13	A/A	A/G	A	G	Coding Intron
LG6	6409185	T	T/T	T/C	T/T	T/T	T/T	T/T	T/T	T/T	clone14	T/T	C/T	T	C	5′UTR Exon
LG6	6652253	G	G/G	G/G	G/G	G/G	G/G	G/G	G/G	G/A	clone48	G/G	A/G	G	A	Intergenic
LG6	6783052	G	G/G	G/G	G/G	G/G	G/A	G/G	G/G	G/G	clone27	G/G	A/G	G	A	Intergenic
LG6	6800747	C	C/C	C/A	C/C	C/C	C/C	C/C	C/C	C/C	clone14	C/C	A/C	C	A	Coding Intron
LG6	7000562	G	G/G	G/G	G/A	G/G	G/G	G/G	G/G	G/G	clone20	G/G	A/G	G	A	Intergenic
LG6	7289681	C	C/C	C/C	C/C	C/T	C/C	C/C	C/C	C/C	clone26	C/C	C/T	C	T	Intergenic
LG6	7332064	G	G/G	G/G	G/G	G/G	G/G	G/G	G/A	G/G	clone33	G/G	A/G	G	A	Intergenic
LG6	7333100	T	T/T	T/T	T/T	T/T	T/T	T/T	T/T	T/C	clone48	T/T	C/T	T	C	Intergenic
LG6	7347362	C	C/C	C/C	C/T	C/C	C/C	C/C	C/C	C/C	clone20	C/C	C/T	C	T	Intergenic
LG6	7364107	A	A/A	A/A	A/A	A/A	A/A	A/T	A/A	A/A	clone28	A/A	A/T	A	T	Intergenic
LG6	7364127	C	C/C	C/C	C/C	C/C	C/C	C/T	C/C	C/C	clone28	C/C	C/T	C	T	Intergenic
LG6	7408132	A	A/A	A/A	A/A	A/A	A/A	A/G	A/A	A/A	clone28	A/A	A/G	A	G	Coding Intron
LG6	7512003	A	A/A	A/A	A/A	A/A	A/A	A/A	A/A	A/C	clone48	A/A	A/C	A	C	Coding Intron
LG6	7530960	C	C/G	C/C	C/C	C/C	C/C	C/C	C/C	C/C	clone13	C/C	C/G	C	G	Intergenic
LG6	7555202	G	G/G	G/G	G/T	G/G	G/G	G/G	G/G	G/G	clone20	G/G	G/T	G	T	Intergenic
LG6	7556223	G	G/G	G/G	G/G	G/G	G/A	G/G	G/G	G/G	clone27	G/G	A/G	G	A	Intergenic
LG6	7608156	G	G/G	G/G	G/G	G/G	G/G	G/G	G/T	G/G	clone33	G/G	G/T	G	T	Intergenic
LG6	7608157	T	T/T	T/T	T/T	T/T	T/T	T/T	T/C	T/T	clone33	T/T	C/T	T	C	Intergenic
LG6	7615594	G	G/G	G/A	G/G	G/G	G/G	G/G	G/G	G/G	clone14	G/G	A/G	G	A	Intergenic
LG6	7622245	C	C/C	C/C	C/C	C/C	C/C	C/C	C/T	C/C	clone33	C/C	C/T	C	T	Intergenic
LG6	7626863	A	A/A	A/A	A/A	A/A	A/G	A/A	A/A	A/A	clone27	A/A	A/G	A	G	Intergenic
LG6	8070547	T	T/T	T/T	T/G	T/T	T/T	T/T	T/T	T/T	clone20	T/T	G/T	T	G	Coding Exon
LG6	8143034	C	C/C	C/C	C/A	C/C	C/C	C/C	C/C	C/C	clone20	C/C	A/C	C	A	Intergenic
LG6	8297345	C	C/C	C/C	C/A	C/C	C/C	C/C	C/C	C/C	clone20	C/C	A/C	C	A	Intergenic
LG7	91182	C	C/C	C/C	C/C	C/C	C/T	C/C	C/C	C/C	clone27	C/C	C/T	C	T	3′UTR Exon
LG7	154468	T	T/T	T/T	T/T	T/C	T/T	T/T	T/T	T/T	clone26	T/T	C/T	T	C	Intergenic
LG7	256165	T	T/T	T/T	T/G	T/T	T/T	T/T	T/T	T/T	clone20	T/T	G/T	T	G	Coding Exon
LG7	336090	T	T/A	T/T	T/T	T/T	T/T	T/T	T/T	T/T	clone13	T/T	A/T	T	A	Coding Exon
LG7	397822	C	C/C	C/C	C/C	C/T	C/C	C/C	C/C	C/C	clone26	C/C	C/T	C	T	Coding Exon
LG7	414521	T	T/T	T/T	T/T	T/A	T/T	T/T	T/T	T/T	clone26	T/T	A/T	T	A	Intergenic
LG7	421941	A	A/A	A/A	A/A	A/A	A/A	A/G	A/A	A/A	clone28	A/A	A/G	A	G	Intergenic
LG7	482995	A	A/A	A/A	A/A	A/A	A/A	A/A	A/T	A/A	clone33	A/A	A/T	A	T	Coding Intron
LG7	523386	C	C/C	C/C	C/C	C/C	C/C	C/T	C/C	C/C	clone28	C/C	C/T	C	T	Coding Exon
LG7	527493	A	A/A	A/A	A/A	A/A	A/A	A/A	A/A	A/T	clone48	A/A	A/T	A	T	Coding Exon
LG7	574022	A	A/A	A/A	A/A	A/G	A/A	A/A	A/A	A/A	clone26	A/A	A/G	A	G	Intergenic
LG7	994214	C	C/C	C/C	C/C	C/A	C/C	C/C	C/C	C/C	clone26	C/C	A/C	C	A	5′UTR Exon
LG7	995112	G	G/G	G/G	G/G	G/G	G/G	G/G	G/C	G/G	clone33	G/G	C/G	G	C	5′UTR Exon
LG7	1070274	A	A/A	A/A	A/A	A/T	A/A	A/A	A/A	A/A	clone26	A/A	A/T	A	T	5′UTR Exon
LG7	1162015	T	T/T	T/T	T/T	T/T	T/T	T/T	T/C	T/T	clone33	T/T	C/T	T	C	Intergenic
LG7	1223613	A	A/A	A/A	A/A	A/A	A/A	A/A	A/T	A/A	clone33	A/A	A/T	A	T	Intergenic
LG7	1281527	T	T/T	T/T	T/C	T/T	T/T	T/T	T/T	T/T	clone20	T/T	C/T	T	C	Coding Intron
LG7	1402964	C	A/A	A/A	A/A	A/A	A/A	C/A	A/A	A/A	clone28	A/A	A/C	A	C	Intergenic
LG7	1485819	A	G/G	G/G	G/G	G/G	G/G	G/G	G/G	A/G	clone48	G/G	A/G	G	A	3′UTR Exon
LG7	1532732	G	G/A	G/G	G/G	G/G	G/G	G/G	G/G	G/G	clone13	G/G	A/G	G	A	Intergenic
LG7	1545900	C	C/C	C/C	C/T	C/C	C/C	C/C	C/C	C/C	clone20	C/C	C/T	C	T	Coding Exon
LG7	1664096	G	G/G	G/G	G/G	G/A	G/G	G/G	G/G	G/G	clone26	G/G	A/G	G	A	Coding Intron
LG7	1730949	C	C/C	C/C	C/C	C/T	C/C	C/C	C/C	C/C	clone26	C/C	C/T	C	T	Coding Intron
LG7	1815164	C	C/C	C/C	C/C	C/C	C/C	C/C	C/T	C/C	clone33	C/C	C/T	C	T	Coding Intron
LG7	1934417	C	C/C	C/C	C/A	C/C	C/C	C/C	C/C	C/C	clone20	C/C	A/C	C	A	Coding Exon
LG7	1950360	G	G/G	G/G	G/G	G/G	G/G	G/G	G/G	G/C	clone48	G/G	C/G	G	C	Coding Exon
LG7	2026371	G	G/G	G/G	G/G	G/G	G/G	G/G	G/G	G/A	clone48	G/G	A/G	G	A	Coding Intron
LG7	2413003	T	T/T	T/C	T/T	T/T	T/T	T/T	T/T	T/T	clone14	T/T	C/T	T	C	Coding Intron
LG7	2413006	C	C/C	C/T	C/C	C/C	C/C	C/C	C/C	C/C	clone14	C/C	C/T	C	T	Coding Intron
LG7	2778976	C	C/C	C/C	C/T	C/C	C/C	C/C	C/C	C/C	clone20	C/C	C/T	C	T	Coding Exon
LG7	2955480	C	C/C	C/C	C/C	C/C	C/G	C/C	C/C	C/C	clone27	C/C	C/G	C	G	Coding Exon
LG7	2979856	T	T/T	T/T	T/C	T/T	T/T	T/T	T/T	T/T	clone20	T/T	C/T	T	C	Coding Exon
LG7	3159420	C	C/C	C/G	C/C	C/C	C/C	C/C	C/C	C/C	clone14	C/C	C/G	C	G	Other
LG7	3210626	C	C/C	C/C	C/C	C/C	C/C	C/T	C/C	C/C	clone28	C/C	C/T	C	T	Coding Exon
LG7	3211805	C	C/C	C/C	C/C	C/C	C/G	C/C	C/C	C/C	clone27	C/C	C/G	C	G	Coding Intron
LG7	3273187	G	G/A	G/G	G/G	G/G	G/G	G/G	G/G	G/G	clone13	G/G	A/G	G	A	Intergenic
LG7	3382071	A	A/A	A/A	A/G	A/A	A/A	A/A	A/A	A/A	clone20	A/A	A/G	A	G	Intergenic
LG7	3386060	C	C/C	C/C	C/C	C/C	C/C	C/C	C/C	C/A	clone48	C/C	A/C	C	A	Coding Intron
LG7	3416123	C	C/C	C/C	C/C	C/C	C/C	C/C	C/T	C/C	clone33	C/C	C/T	C	T	Intergenic
LG7	3435846	T	T/T	T/T	T/T	T/T	T/T	T/T	T/A	T/T	clone33	T/T	A/T	T	A	Intergenic
LG7	3465593	T	T/A	T/T	T/T	T/T	T/T	T/T	T/T	T/T	clone13	T/T	A/T	T	A	Coding Intron
LG7	3465598	G	G/A	G/G	G/G	G/G	G/G	G/G	G/G	G/G	clone13	G/G	A/G	G	A	Coding Intron
LG7	3470477	A	A/G	A/A	A/A	A/A	A/A	A/A	A/A	A/A	clone13	A/A	A/G	A	G	Intergenic
LG7	3470723	A	A/A	A/A	A/A	A/A	A/C	A/A	A/A	A/A	clone27	A/A	A/C	A	C	3′UTR Exon
LG7	3629927	T	T/T	T/T	T/A	T/T	T/T	T/T	T/T	T/T	clone20	T/T	A/T	T	A	Coding Intron
LG7	3643326	A	T/T	T/T	A/T	T/T	T/T	T/T	T/T	T/T	clone20	T/T	A/T	T	A	Coding Intron
LG7	3646586	A	A/A	A/A	A/A	A/A	A/A	A/G	A/A	A/A	clone28	A/A	A/G	A	G	Intergenic
LG7	3819330	A	A/A	A/A	A/T	A/A	A/A	A/A	A/A	A/A	clone20	A/A	A/T	A	T	Coding Intron
LG7	3848476	T	T/T	T/T	T/T	T/T	T/T	T/T	T/T	T/A	clone48	T/T	A/T	T	A	Intergenic
LG7	3850259	T	T/T	T/T	T/T	T/T	T/T	T/A	T/T	T/T	clone28	T/T	A/T	T	A	Intergenic
LG7	3861279	G	G/G	G/G	G/G	G/G	G/G	G/G	G/G	G/T	clone48	G/G	G/T	G	T	Intergenic
LG7	3874009	G	G/G	G/G	G/G	G/T	G/G	G/G	G/G	G/G	clone26	G/G	G/T	G	T	Intergenic
LG7	3874013	T	T/T	T/T	T/T	T/A	T/T	T/T	T/T	T/T	clone26	T/T	A/T	T	A	Intergenic
LG7	3946537	G	G/G	G/G	G/G	G/G	G/G	G/A	G/G	G/G	clone28	G/G	A/G	G	A	Intergenic
LG7	3960083	C	C/C	C/C	C/A	C/C	C/C	C/C	C/C	C/C	clone20	C/C	A/C	C	A	Intergenic
LG7	3970000	G	G/G	G/G	G/G	G/G	G/T	G/G	G/G	G/G	clone27	G/G	G/T	G	T	Intergenic
LG7	3970015	T	T/T	T/T	T/T	T/T	T/C	T/T	T/T	T/T	clone27	T/T	C/T	T	C	Intergenic
LG7	4288851	C	C/C	C/A	C/C	C/C	C/C	C/C	C/C	C/C	clone14	C/C	A/C	C	A	Intergenic
LG7	4312959	C	C/C	C/C	C/C	C/C	C/C	C/C	C/C	C/T	clone48	C/C	C/T	C	T	Coding Exon
LG7	4472971	C	C/C	C/C	C/A	C/C	C/C	C/C	C/C	C/C	clone20	C/C	A/C	C	A	Intergenic
LG7	4640200	A	A/A	A/A	A/C	A/A	A/A	A/A	A/A	A/A	clone20	A/A	A/C	A	C	Intergenic
LG7	4641156	C	C/C	C/C	C/C	C/A	C/C	C/C	C/C	C/C	clone26	C/C	A/C	C	A	Intergenic
LG7	4720669	G	G/G	G/T	G/G	G/G	G/G	G/G	G/G	G/G	clone14	G/G	G/T	G	T	Intergenic
LG7	4768467	A	A/A	A/A	A/T	A/A	A/A	A/A	A/A	A/A	clone20	A/A	A/T	A	T	Intergenic
LG7	4768489	C	C/C	C/C	C/T	C/C	C/C	C/C	C/C	C/C	clone20	C/C	C/T	C	T	Intergenic
LG7	4774127	A	A/A	A/A	A/A	A/A	A/A	A/T	A/A	A/A	clone28	A/A	A/T	A	T	Intergenic
LG7	4820383	T	T/T	T/T	T/C	T/T	T/T	T/T	T/T	T/T	clone20	T/T	C/T	T	C	Intergenic
LG7	4842657	A	A/A	A/A	A/T	A/A	A/A	A/A	A/A	A/A	clone20	A/A	A/T	A	T	Coding Intron
LG7	4894964	T	T/T	T/T	T/A	T/T	T/T	T/T	T/T	T/T	clone20	T/T	A/T	T	A	Intergenic
LG7	4945065	G	G/G	G/G	G/G	G/G	G/G	G/G	G/G	G/A	clone48	G/G	A/G	G	A	Intergenic
LG7	5002979	A	A/A	A/A	A/A	A/G	A/A	A/A	A/A	A/A	clone26	A/A	A/G	A	G	Intergenic
LG7	5015512	G	G/G	G/T	G/G	G/G	G/G	G/G	G/G	G/G	clone14	G/G	G/T	G	T	Intergenic
LG7	5022984	G	G/G	G/G	G/G	G/G	G/G	G/T	G/G	G/G	clone28	G/G	G/T	G	T	Intergenic
LG7	5164823	A	A/A	A/A	A/A	A/C	A/A	A/A	A/A	A/A	clone26	A/A	A/C	A	C	Intergenic
LG7	5336975	G	G/G	G/G	G/G	G/G	G/G	G/A	G/G	G/G	clone28	G/G	A/G	G	A	Intergenic
LG7	5776562	A	A/A	A/A	A/A	A/G	A/A	A/A	A/A	A/A	clone26	A/A	A/G	A	G	Intergenic
LG7	5848554	C	C/C	C/C	C/C	C/C	C/C	C/T	C/C	C/C	clone28	C/C	C/T	C	T	Intergenic
LG7	5868859	G	G/G	G/G	G/G	G/G	G/G	G/T	G/G	G/G	clone28	G/G	G/T	G	T	Intergenic
LG7	5869404	T	T/T	T/T	T/T	T/A	T/T	T/T	T/T	T/T	clone26	T/T	A/T	T	A	Intergenic
LG7	6261274	C	C/T	C/C	C/C	C/C	C/C	C/C	C/C	C/C	clone13	C/C	C/T	C	T	Intergenic
LG7	6261277	T	T/C	T/T	T/T	T/T	T/T	T/T	T/T	T/T	clone13	T/T	C/T	T	C	Intergenic
LG7	6322065	C	C/C	C/C	C/C	C/C	C/C	C/C	C/T	C/C	clone33	C/C	C/T	C	T	Intergenic
LG7	6570184	C	C/C	C/C	C/C	C/C	C/C	C/C	C/C	C/T	clone48	C/C	C/T	C	T	Coding Exon
LG7	6570207	A	A/A	A/A	A/A	A/A	A/A	A/A	A/A	A/T	clone48	A/A	A/T	A	T	Coding Exon
LG7	6812335	A	A/A	A/A	A/A	A/A	A/A	A/A	A/G	A/A	clone33	A/A	A/G	A	G	Coding Exon
LG7	6840261	G	G/G	G/G	G/G	G/G	G/A	G/G	G/G	G/G	clone27	G/G	A/G	G	A	Coding Intron
LG7	7618977	T	T/T	T/T	T/T	T/T	T/A	T/T	T/T	T/T	clone27	T/T	A/T	T	A	5′UTR Exon
LG7	7638191	G	G/G	G/G	G/G	G/G	G/A	G/G	G/G	G/G	clone27	G/G	A/G	G	A	Intergenic
LG7	8013707	A	A/A	A/A	A/A	A/A	A/G	A/A	A/A	A/A	clone27	A/A	A/G	A	G	Intergenic
LG7	8013722	G	G/G	G/G	G/G	G/G	G/A	G/G	G/G	G/G	clone27	G/G	A/G	G	A	Intergenic
LG7	8255207	G	G/G	G/G	G/G	G/G	G/G	G/G	G/A	G/G	clone33	G/G	A/G	G	A	Coding Exon
LG7	8489226	A	A/A	A/A	A/A	A/A	A/A	A/A	A/A	A/G	clone48	A/A	A/G	A	G	5′UTR Exon
LG7	8599189	C	C/C	C/C	C/C	C/C	C/T	C/C	C/C	C/C	clone27	C/C	C/T	C	T	3′UTR Exon
LG7	8603222	C	C/C	C/C	C/C	C/T	C/C	C/C	C/C	C/C	clone26	C/C	C/T	C	T	3′UTR Exon
LG7	8731023	C	C/C	C/C	C/C	C/C	C/C	C/C	C/C	C/T	clone48	C/C	C/T	C	T	Intergenic
LG7	8798769	G	G/G	G/G	G/C	G/G	G/G	G/G	G/G	G/G	clone20	G/G	C/G	G	C	Coding Intron
LG7	8810493	A	A/A	A/A	A/A	A/A	A/A	A/G	A/A	A/A	clone28	A/A	A/G	A	G	Coding Intron
LG7	9200108	C	C/C	C/C	C/C	C/T	C/C	C/C	C/C	C/C	clone26	C/C	C/T	C	T	Coding Exon
LG7	9297404	G	G/G	G/G	G/G	G/G	G/G	G/G	G/A	G/G	clone33	G/G	A/G	G	A	Intergenic
LG7	9547765	T	T/T	T/T	T/T	T/T	T/T	T/A	T/T	T/T	clone28	T/T	A/T	T	A	Other
LG7	9685124	T	T/T	T/T	T/T	T/T	T/T	T/T	T/T	T/C	clone48	T/T	C/T	T	C	Coding Exon
LG7	9771120	T	T/T	T/T	T/T	T/T	T/T	T/G	T/T	T/T	clone28	T/T	G/T	T	G	Intergenic
LG7	9825181	C	T/T	T/T	T/T	T/T	T/T	C/T	T/T	T/T	clone28	T/T	C/T	T	C	Coding Intron
LG7	10283492	A	A/A	A/A	A/A	A/A	A/A	A/A	A/G	A/A	clone33	A/A	A/G	A	G	Coding Exon
LG7	10297235	T	T/T	T/T	T/T	T/T	T/T	T/T	T/T	T/C	clone48	T/T	C/T	T	C	Coding Exon
LG7	10322269	G	G/G	G/G	G/G	G/G	G/G	G/A	G/G	G/G	clone28	G/G	A/G	G	A	Intergenic
LG7	10588002	A	A/A	A/A	A/T	A/A	A/A	A/A	A/A	A/A	clone20	A/A	A/T	A	T	Intergenic
LG7	10606508	C	C/C	C/C	C/C	C/C	C/T	C/C	C/C	C/C	clone27	C/C	C/T	C	T	Coding Exon
LG7	10630207	G	G/G	G/G	G/G	G/G	G/G	G/G	G/A	G/G	clone33	G/G	A/G	G	A	Coding Intron
LG7	10656025	C	C/C	C/C	C/C	C/T	C/C	C/C	C/C	C/C	clone26	C/C	C/T	C	T	Coding Intron
LG7	10839554	C	C/C	C/C	C/C	C/C	C/A	C/C	C/C	C/C	clone27	C/C	A/C	C	A	Coding Intron
LG7	11002321	T	T/T	T/T	T/T	T/A	T/T	T/T	T/T	T/T	clone26	T/T	A/T	T	A	Intergenic
LG7	11091611	T	T/T	T/T	T/A	T/T	T/T	T/T	T/T	T/T	clone20	T/T	A/T	T	A	Coding Exon
LG7	11156887	G	G/G	G/G	G/G	G/G	G/G	G/G	G/A	G/G	clone33	G/G	A/G	G	A	Coding Intron
LG7	11303406	C	C/C	C/C	C/C	C/T	C/C	C/C	C/C	C/C	clone26	C/C	C/T	C	T	Intergenic
LG8	27161	A	A/C	A/A	A/A	A/A	A/A	A/A	A/A	A/A	clone13	A/A	A/C	A	C	Intergenic
LG8	436951	C	C/G	C/C	C/C	C/C	C/C	C/C	C/C	C/C	clone13	C/C	C/G	C	G	Intergenic
LG8	497512	C	C/C	C/C	C/C	C/C	C/C	C/C	C/T	C/C	clone33	C/C	C/T	C	T	Other
LG8	497515	G	G/G	G/G	G/G	G/G	G/G	G/G	G/C	G/G	clone33	G/G	C/G	G	C	Other
LG8	535976	A	A/A	A/A	A/A	A/T	A/A	A/A	A/A	A/A	clone26	A/A	A/T	A	T	Intergenic
LG8	943950	G	G/G	G/G	G/G	G/G	G/G	G/G	G/G	G/T	clone48	G/G	G/T	G	T	Coding Intron
LG8	950417	C	C/C	C/C	C/C	C/C	C/C	C/T	C/C	C/C	clone28	C/C	C/T	C	T	Coding Intron
LG8	979951	T	T/T	T/T	T/T	T/A	T/T	T/T	T/T	T/T	clone26	T/T	A/T	T	A	Intergenic
LG8	991008	T	T/T	T/A	T/T	T/T	T/T	T/T	T/T	T/T	clone14	T/T	A/T	T	A	Coding Exon
LG8	992962	T	T/T	T/T	T/T	T/T	T/T	T/C	T/T	T/T	clone28	T/T	C/T	T	C	Coding Intron
LG8	992969	T	T/T	T/T	T/T	T/T	T/T	T/G	T/T	T/T	clone28	T/T	G/T	T	G	Coding Intron
LG8	996493	C	C/T	C/C	C/C	C/C	C/C	C/C	C/C	C/C	clone13	C/C	C/T	C	T	Coding Intron
LG8	1030083	C	C/C	C/C	C/C	C/C	C/C	C/T	C/C	C/C	clone28	C/C	C/T	C	T	3′UTR Exon
LG8	1130802	G	G/A	G/G	G/G	G/G	G/G	G/G	G/G	G/G	clone13	G/G	A/G	G	A	Intergenic
LG8	1145271	G	G/C	G/G	G/G	G/G	G/G	G/G	G/G	G/G	clone13	G/G	C/G	G	C	Intergenic
LG8	1167532	G	G/G	G/G	G/T	G/G	G/G	G/G	G/G	G/G	clone20	G/G	G/T	G	T	Intergenic
LG8	1181324	G	G/G	G/G	G/G	G/A	G/G	G/G	G/G	G/G	clone26	G/G	A/G	G	A	Intergenic
LG8	1181837	A	A/A	A/A	A/T	A/A	A/A	A/A	A/A	A/A	clone20	A/A	A/T	A	T	Intergenic
LG8	1201759	C	C/C	C/C	C/C	C/C	C/C	C/C	C/C	C/T	clone48	C/C	C/T	C	T	Intergenic
LG8	1288931	T	T/T	T/T	T/T	T/T	T/T	T/T	T/G	T/T	clone33	T/T	G/T	T	G	Intergenic
LG8	1326974	C	C/C	C/C	C/C	C/C	C/C	C/C	C/T	C/C	clone33	C/C	C/T	C	T	Intergenic
LG8	1326989	T	T/T	T/T	T/T	T/T	T/T	T/T	T/C	T/T	clone33	T/T	C/T	T	C	Intergenic
LG8	1366474	A	A/A	A/A	A/T	A/A	A/A	A/A	A/A	A/A	clone20	A/A	A/T	A	T	Intergenic
LG8	1421764	A	A/A	A/G	A/A	A/A	A/A	A/A	A/A	A/A	clone14	A/A	A/G	A	G	Intergenic
LG8	1438801	A	A/A	A/A	A/A	A/A	A/T	A/A	A/A	A/A	clone27	A/A	A/T	A	T	Intergenic
LG8	1617609	G	A/A	A/A	A/A	A/A	A/A	A/A	A/A	G/A	clone48	A/A	A/G	A	G	3′UTR Exon
LG8	2071550	T	T/T	T/T	T/T	T/C	T/T	T/T	T/T	T/T	clone26	T/T	C/T	T	C	Intergenic
LG8	2113990	G	G/G	G/G	G/G	G/G	G/G	G/G	G/G	G/A	clone48	G/G	A/G	G	A	Coding Exon
LG8	2114206	A	A/A	A/A	A/T	A/A	A/A	A/A	A/A	A/A	clone20	A/A	A/T	A	T	Coding Intron
LG8	2500288	A	A/A	A/A	A/A	A/A	A/A	A/A	A/T	A/A	clone33	A/A	A/T	A	T	Intergenic
LG8	2537633	G	G/G	G/G	G/G	G/A	G/G	G/G	G/G	G/G	clone26	G/G	A/G	G	A	Intergenic
LG8	2705235	G	G/G	G/G	G/G	G/G	G/G	G/A	G/G	G/G	clone28	G/G	A/G	G	A	Intergenic
LG8	2976180	T	T/T	T/T	T/T	T/T	T/T	T/C	T/T	T/T	clone28	T/T	C/T	T	C	Coding Exon
LG8	3030584	G	G/G	G/G	G/G	G/G	G/G	G/G	G/A	G/G	clone33	G/G	A/G	G	A	Intergenic
LG8	3530964	A	A/A	A/A	A/A	A/A	A/A	A/A	A/G	A/A	clone33	A/A	A/G	A	G	Intergenic
LG8	3531585	G	G/G	G/A	G/G	G/G	G/G	G/G	G/G	G/G	clone14	G/G	A/G	G	A	Intergenic
LG8	3573062	C	C/C	C/C	C/C	C/C	C/C	C/C	C/A	C/C	clone33	C/C	A/C	C	A	Intergenic
LG8	4503451	T	T/T	T/T	T/T	T/C	T/T	T/T	T/T	T/T	clone26	T/T	C/T	T	C	Intergenic
LG8	4580388	G	G/G	G/G	G/G	G/G	G/T	G/G	G/G	G/G	clone27	G/G	G/T	G	T	Coding Intron
LG8	4612039	C	C/C	C/C	C/C	C/C	C/C	C/T	C/C	C/C	clone28	C/C	C/T	C	T	Other
LG8	4642486	A	A/A	A/A	A/G	A/A	A/A	A/A	A/A	A/A	clone20	A/A	A/G	A	G	Intergenic
LG8	4655621	T	T/T	T/T	T/A	T/T	T/T	T/T	T/T	T/T	clone20	T/T	A/T	T	A	Intergenic
LG8	4657811	C	C/T	T/T	T/T	T/T	T/T	T/T	T/T	T/T	clone13	T/T	C/T	T	C	Intergenic
LG8	4669321	C	C/C	C/C	C/C	C/C	C/C	C/C	C/T	C/C	clone33	C/C	C/T	C	T	Intergenic
LG8	4690673	G	T/T	T/T	T/T	T/T	T/T	T/T	G/T	T/T	clone33	T/T	G/T	T	G	Intergenic
LG8	4707731	A	C/C	C/C	A/C	C/C	C/C	C/C	C/C	C/C	clone20	C/C	A/C	C	A	Intergenic
LG8	4729356	G	G/G	G/G	G/T	G/G	G/G	G/G	G/G	G/G	clone20	G/G	G/T	G	T	Intergenic
LG8	4732849	G	G/G	G/G	G/G	G/G	G/G	G/G	G/G	G/A	clone48	G/G	A/G	G	A	Coding Exon
LG8	5075724	G	G/G	G/G	G/G	G/G	G/G	G/G	G/C	G/G	clone33	G/G	C/G	G	C	Intergenic
LG8	5363625	A	A/T	A/A	A/A	A/A	A/A	A/A	A/A	A/A	clone13	A/A	A/T	A	T	Intergenic
LG8	5363681	T	T/T	T/T	T/T	T/T	T/T	T/C	T/T	T/T	clone28	T/T	C/T	T	C	Intergenic
LG8	5403874	A	A/A	A/A	A/A	A/A	A/A	A/A	A/A	A/G	clone48	A/A	A/G	A	G	Intergenic
LG8	5474875	T	T/T	T/T	T/T	T/A	T/T	T/T	T/T	T/T	clone26	T/T	A/T	T	A	Intergenic
LG8	5478120	C	C/C	C/C	C/C	C/C	C/T	C/C	C/C	C/C	clone27	C/C	C/T	C	T	Other
LG8	5480003	G	G/G	G/G	G/G	G/G	G/G	G/G	G/T	G/G	clone33	G/G	G/T	G	T	Other
LG8	5483714	G	G/G	G/G	G/G	G/G	G/G	G/A	G/G	G/G	clone28	G/G	A/G	G	A	Intergenic
LG8	5483951	T	T/T	T/T	T/T	T/T	T/T	T/A	T/T	T/T	clone28	T/T	A/T	T	A	Intergenic
LG8	5908529	G	G/G	G/G	G/A	G/G	G/G	G/G	G/G	G/G	clone20	G/G	A/G	G	A	Intergenic
LG8	6099458	G	G/G	G/G	G/G	G/G	G/A	G/G	G/G	G/G	clone27	G/G	A/G	G	A	Coding Intron
LG8	6109500	T	T/T	T/T	T/C	T/T	T/T	T/T	T/T	T/T	clone20	T/T	C/T	T	C	Coding Intron
LG8	6385244	G	G/G	G/G	G/G	G/G	G/G	G/G	G/A	G/G	clone33	G/G	A/G	G	A	Coding Intron
LG8	6429029	A	A/A	A/A	A/A	A/A	A/A	A/A	A/A	A/C	clone48	A/A	A/C	A	C	Intergenic
LG8	6429250	G	G/G	G/G	G/G	G/A	G/G	G/G	G/G	G/G	clone26	G/G	A/G	G	A	Intergenic
LG8	6432015	C	C/C	C/C	C/C	C/C	C/C	C/C	C/C	C/G	clone48	C/C	C/G	C	G	Intergenic
LG8	6556877	G	A/A	A/A	A/A	A/A	A/A	A/A	G/A	A/A	clone33	A/A	A/G	A	G	Intergenic
LG8	6668028	G	G/G	G/G	G/G	G/G	G/T	G/G	G/G	G/G	clone27	G/G	G/T	G	T	Intergenic
LG8	7780167	G	G/G	G/G	G/G	G/C	G/G	G/G	G/G	G/G	clone26	G/G	C/G	G	C	Intergenic
LG8	7827868	A	A/A	A/A	A/G	A/A	A/A	A/A	A/A	A/A	clone20	A/A	A/G	A	G	Intergenic
LG8	8036073	A	A/A	A/A	A/A	A/A	A/A	A/A	A/C	A/A	clone33	A/A	A/C	A	C	Coding Intron
LG8	8101626	T	T/T	T/T	T/T	T/T	T/T	T/T	T/G	T/T	clone33	T/T	G/T	T	G	5′UTR Exon
LG8	8159916	A	A/A	A/A	A/A	A/A	A/A	A/A	A/T	A/A	clone33	A/A	A/T	A	T	Intergenic
LG8	8220803	G	G/G	G/G	G/A	G/G	G/G	G/G	G/G	G/G	clone20	G/G	A/G	G	A	Coding Exon
LG8	8516253	A	A/A	A/A	A/A	A/A	A/A	A/G	A/A	A/A	clone28	A/A	A/G	A	G	Coding Exon
LG8	8521286	A	T/T	T/T	T/T	A/T	T/T	T/T	T/T	T/T	clone26	T/T	A/T	T	A	Coding Intron
LG8	8537748	T	T/C	T/T	T/T	T/T	T/T	T/T	T/T	T/T	clone13	T/T	C/T	T	C	Coding Exon
LG8	8585165	A	A/A	A/A	A/G	A/A	A/A	A/A	A/A	A/A	clone20	A/A	A/G	A	G	Coding Exon
LG8	8642352	T	T/T	T/T	T/T	T/T	T/C	T/T	T/T	T/T	clone27	T/T	C/T	T	C	Coding Intron
LG8	8856024	A	A/A	A/A	A/A	A/A	A/A	A/A	A/A	A/T	clone48	A/A	A/T	A	T	Coding Intron
LG8	8856025	C	C/C	C/C	C/C	C/C	C/C	C/C	C/C	C/A	clone48	C/C	A/C	C	A	Coding Intron
LG8	8863488	G	G/A	G/G	G/G	G/G	G/G	G/G	G/G	G/G	clone13	G/G	A/G	G	A	Coding Exon
LG8	8863512	G	G/T	G/G	G/G	G/G	G/G	G/G	G/G	G/G	clone13	G/G	G/T	G	T	Coding Exon
LG8	8889867	T	T/T	T/T	T/T	T/T	T/T	T/C	T/T	T/T	clone28	T/T	C/T	T	C	Intergenic
LG8	8903161	G	A/A	A/A	G/A	A/A	A/A	A/A	A/A	A/A	clone20	A/A	A/G	A	G	Intergenic
LG8	8985436	T	T/T	T/T	T/T	T/T	T/T	T/C	T/T	T/T	clone28	T/T	C/T	T	C	Coding Intron
LG8	8999602	C	C/C	C/C	C/C	C/C	C/A	C/C	C/C	C/C	clone27	C/C	A/C	C	A	Intergenic
LG8	9152230	T	T/T	T/T	T/T	T/T	T/T	T/T	T/T	T/C	clone48	T/T	C/T	T	C	5′UTR Exon
LG8	9153101	G	C/C	C/C	C/C	C/C	C/C	C/C	G/C	C/C	clone33	C/C	C/G	C	G	Intergenic
LG8	9177161	T	T/T	T/T	T/T	T/T	T/C	T/T	T/T	T/T	clone27	T/T	C/T	T	C	Coding Intron
LG8	9188954	G	G/T	T/T	T/T	T/T	T/T	T/T	T/T	T/T	clone13	T/T	G/T	T	G	Coding Exon
LG8	9275704	A	A/A	A/A	A/A	A/A	A/T	A/A	A/A	A/A	clone27	A/A	A/T	A	T	Intergenic
LG8	9288693	A	A/A	A/A	A/A	A/A	A/A	A/G	A/A	A/A	clone28	A/A	A/G	A	G	Intergenic
LG8	9301865	T	C/C	C/C	C/C	C/C	C/C	C/C	C/C	T/C	clone48	C/C	C/T	C	T	Coding Intron
LG8	9473032	T	T/T	T/T	T/T	T/T	T/T	T/T	T/T	T/A	clone48	T/T	A/T	T	A	Coding Intron
LG8	9526642	A	A/A	A/A	A/A	A/A	A/A	A/A	A/A	A/G	clone48	A/A	A/G	A	G	Intergenic
LG8	9532102	A	A/A	A/C	A/A	A/A	A/A	A/A	A/A	A/A	clone14	A/A	A/C	A	C	Intergenic
LG8	9570858	C	C/C	C/C	C/T	C/C	C/C	C/C	C/C	C/C	clone20	C/C	C/T	C	T	Intergenic
LG8	9595245	G	G/G	G/G	G/A	G/G	G/G	G/G	G/G	G/G	clone20	G/G	A/G	G	A	5′UTR Exon
LG8	9682421	A	A/A	A/A	A/A	A/A	A/T	A/A	A/A	A/A	clone27	A/A	A/T	A	T	Coding Intron
LG8	9945958	T	C/C	C/C	C/C	C/C	C/C	C/C	T/C	C/C	clone33	C/C	C/T	C	T	Intergenic
LG8	9991836	C	C/C	C/C	C/C	C/C	C/T	C/C	C/C	C/C	clone27	C/C	C/T	C	T	Coding Intron
LG8	10072221	G	G/G	G/G	G/G	G/G	G/G	G/G	G/A	G/G	clone33	G/G	A/G	G	A	Coding Intron
LG8	10278396	T	T/G	T/T	T/T	T/T	T/T	T/T	T/T	T/T	clone13	T/T	G/T	T	G	Intergenic
LG8	10452884	C	C/C	C/C	C/C	C/C	C/C	C/T	C/C	C/C	clone28	C/C	C/T	C	T	Coding Exon
LG8	10536639	T	T/T	T/T	T/T	T/T	T/T	T/T	T/A	T/T	clone33	T/T	A/T	T	A	Intergenic
LG8	10557868	A	A/A	A/A	A/A	A/A	A/C	A/A	A/A	A/A	clone27	A/A	A/C	A	C	Intergenic
LG8	10624556	C	C/C	C/C	C/C	C/C	C/C	C/C	C/T	C/C	clone33	C/C	C/T	C	T	Coding Exon
LG8	10678303	T	T/C	T/T	T/T	T/T	T/T	T/T	T/T	T/T	clone13	T/T	C/T	T	C	Intergenic
LG8	10688133	C	C/C	C/C	C/C	C/C	C/C	C/C	C/C	C/A	clone48	C/C	A/C	C	A	Coding Intron
LG8	10703584	A	A/A	A/A	A/A	A/A	A/A	A/A	A/A	A/G	clone48	A/A	A/G	A	G	Coding Exon
LG8	10710769	G	G/G	G/G	G/G	G/G	G/T	G/G	G/G	G/G	clone27	G/G	G/T	G	T	Coding Intron
LG8	10749127	T	T/T	T/T	T/C	T/T	T/T	T/T	T/T	T/T	clone20	T/T	C/T	T	C	Coding Intron
LG8	10805076	G	G/G	G/G	G/G	G/G	G/G	G/G	G/G	G/C	clone48	G/G	C/G	G	C	Intergenic
LG8	10946829	A	A/A	A/T	A/A	A/A	A/A	A/A	A/A	A/A	clone14	A/A	A/T	A	T	Coding Intron
LG8	10949548	A	A/A	A/A	A/A	A/A	A/A	A/T	A/A	A/A	clone28	A/A	A/T	A	T	Coding Intron
LG8	10961595	G	G/G	G/G	G/G	G/G	G/G	G/G	G/G	G/A	clone48	G/G	A/G	G	A	5′UTR Exon
LG8	11014683	C	C/C	C/C	C/C	C/C	C/C	C/C	C/T	C/C	clone33	C/C	C/T	C	T	Intergenic
LG8	11023844	A	A/A	A/A	A/A	A/G	A/A	A/A	A/A	A/A	clone26	A/A	A/G	A	G	Coding Exon
LG8	11171487	G	G/G	G/G	G/G	G/G	G/G	G/G	G/A	G/G	clone33	G/G	A/G	G	A	Coding Intron
LG8	11387185	G	G/G	G/G	G/G	G/G	G/T	G/G	G/G	G/G	clone27	G/G	G/T	G	T	Intergenic
LG8	11392742	C	C/C	C/C	C/C	C/C	C/T	C/C	C/C	C/C	clone27	C/C	C/T	C	T	3′UTR Exon
LG8	11401868	G	G/G	G/G	G/G	G/T	G/G	G/G	G/G	G/G	clone26	G/G	G/T	G	T	Intergenic
LG8	11616475	G	G/G	G/G	G/G	G/G	G/T	G/G	G/G	G/G	clone27	G/G	G/T	G	T	Coding Exon
LG8	11670827	G	G/G	G/G	G/G	G/G	G/G	G/G	G/A	G/G	clone33	G/G	A/G	G	A	Coding Exon
LG8	11681242	T	T/T	T/T	T/T	T/T	T/T	T/T	T/T	T/A	clone48	T/T	A/T	T	A	Coding Exon
LG8	12221523	C	T/T	T/T	T/T	T/T	T/T	T/T	C/T	T/T	clone33	T/T	C/T	T	C	Coding Intron
LG8	12254711	C	C/C	C/C	C/C	C/C	C/C	C/C	C/T	C/C	clone33	C/C	C/T	C	T	Coding Exon
LG8	12390698	G	G/G	G/G	G/G	G/G	G/G	G/C	G/G	G/G	clone28	G/G	C/G	G	C	Coding Intron
LG8	12413658	C	C/C	C/C	C/C	C/C	C/C	C/C	C/T	C/C	clone33	C/C	C/T	C	T	Coding Intron
LG8	12417854	G	G/G	G/G	G/G	G/G	G/G	G/T	G/G	G/G	clone28	G/G	G/T	G	T	Coding Intron
LG8	12426644	A	A/A	A/A	A/A	A/A	A/A	A/A	A/A	A/G	clone48	A/A	A/G	A	G	Coding Intron
LG8	12445543	G	G/G	G/G	G/G	G/G	G/G	G/G	G/A	G/G	clone33	G/G	A/G	G	A	Coding Intron
LG8	12448452	C	C/C	C/C	C/C	C/C	C/C	C/C	C/T	C/C	clone33	C/C	C/T	C	T	Coding Exon
LG8	12643118	C	C/T	C/C	C/C	C/C	C/C	C/C	C/C	C/C	clone13	C/C	C/T	C	T	Other
LG8	12693519	C	C/C	C/C	C/T	C/C	C/C	C/C	C/C	C/C	clone20	C/C	C/T	C	T	Intergenic
LG8	12712311	A	A/A	A/A	A/A	A/A	A/A	A/A	A/G	A/A	clone33	A/A	A/G	A	G	Coding Intron
LG8	12722785	C	C/C	C/C	C/C	C/C	C/G	C/C	C/C	C/C	clone27	C/C	C/G	C	G	Coding Intron
LG8	13003652	G	G/G	G/G	G/G	G/G	G/G	G/G	G/G	G/A	clone48	G/G	A/G	G	A	Coding Intron
LG8	13166850	A	A/A	A/A	A/A	A/A	A/A	A/A	A/A	A/C	clone48	A/A	A/C	A	C	Intergenic
LG8	13171214	C	C/C	C/C	C/C	C/C	C/T	C/C	C/C	C/C	clone27	C/C	C/T	C	T	Other
LG8	13189992	A	A/A	A/A	A/A	A/A	A/G	A/A	A/A	A/A	clone27	A/A	A/G	A	G	Intergenic
LG8	13202686	C	C/C	C/C	C/C	C/T	C/C	C/C	C/C	C/C	clone26	C/C	C/T	C	T	Coding Exon
LG8	13209305	T	T/T	T/T	T/G	T/T	T/T	T/T	T/T	T/T	clone20	T/T	G/T	T	G	Coding Exon
LG8	13482793	A	A/C	A/A	A/A	A/A	A/A	A/A	A/A	A/A	clone13	A/A	A/C	A	C	Coding Intron
LG8	13518528	T	T/T	T/T	T/A	T/T	T/T	T/T	T/T	T/T	clone20	T/T	A/T	T	A	Intergenic
LG8	13589473	G	G/G	G/G	G/G	G/G	G/T	G/G	G/G	G/G	clone27	G/G	G/T	G	T	Intergenic
LG8	13613737	T	T/T	T/T	T/G	T/T	T/T	T/T	T/T	T/T	clone20	T/T	G/T	T	G	Coding Intron
LG8	13613756	G	G/G	G/G	G/T	G/G	G/G	G/G	G/G	G/G	clone20	G/G	G/T	G	T	Coding Intron
LG8	13680524	C	C/T	C/C	C/C	C/C	C/C	C/C	C/C	C/C	clone13	C/C	C/T	C	T	Intergenic
LG8	13775773	C	C/C	C/C	C/C	C/T	C/C	C/C	C/C	C/C	clone26	C/C	C/T	C	T	Intergenic
LG8	13800803	G	G/G	G/G	G/G	G/A	G/G	G/G	G/G	G/G	clone26	G/G	A/G	G	A	5′UTR Exon
LG8	14071435	A	A/A	A/A	A/A	A/A	A/G	A/A	A/A	A/A	clone27	A/A	A/G	A	G	Coding Exon
LG9	217766	C	C/C	C/G	C/C	C/C	C/C	C/C	C/C	C/C	clone14	C/C	C/G	C	G	Coding Intron
LG9	434875	A	A/A	A/A	A/C	A/A	A/A	A/A	A/A	A/A	clone20	A/A	A/C	A	C	Intergenic
LG9	459439	C	C/C	C/C	C/T	C/C	C/C	C/C	C/C	C/C	clone20	C/C	C/T	C	T	Coding Exon
LG9	589118	T	T/T	T/C	T/T	T/T	T/T	T/T	T/T	T/T	clone14	T/T	C/T	T	C	Intergenic
LG9	589138	A	A/A	A/G	A/A	A/A	A/A	A/A	A/A	A/A	clone14	A/A	A/G	A	G	Intergenic
LG9	889567	A	A/A	A/A	A/A	A/A	A/G	A/A	A/A	A/A	clone27	A/A	A/G	A	G	Intergenic
LG9	904813	C	C/C	C/C	C/T	C/C	C/C	C/C	C/C	C/C	clone20	C/C	C/T	C	T	Coding Intron
LG9	911974	C	C/C	C/C	C/C	C/C	C/C	C/C	C/T	C/C	clone33	C/C	C/T	C	T	3′UTR Exon
LG9	939951	C	C/C	C/C	C/C	C/C	C/C	C/C	C/G	C/C	clone33	C/C	C/G	C	G	Intergenic
LG9	990000	T	T/T	T/T	T/T	T/T	T/T	T/A	T/T	T/T	clone28	T/T	A/T	T	A	Coding Intron
LG9	1020467	A	A/A	A/A	A/A	A/A	A/A	A/A	A/A	A/G	clone48	A/A	A/G	A	G	Coding Exon
LG9	1031245	G	G/G	G/G	G/G	G/G	G/A	G/G	G/G	G/G	clone27	G/G	A/G	G	A	Coding Exon
LG9	1309857	A	A/A	A/A	A/A	A/A	A/A	A/T	A/A	A/A	clone28	A/A	A/T	A	T	Other
LG9	1315971	A	A/A	A/A	A/A	A/A	A/G	A/A	A/A	A/A	clone27	A/A	A/G	A	G	3′UTR Exon
LG9	1315975	G	G/G	G/G	G/G	G/G	G/A	G/G	G/G	G/G	clone27	G/G	A/G	G	A	3′UTR Exon
LG9	1687981	C	C/C	C/C	C/C	C/T	C/C	C/C	C/C	C/C	clone26	C/C	C/T	C	T	Coding Intron
LG9	1687987	A	A/A	A/A	A/A	A/C	A/A	A/A	A/A	A/A	clone26	A/A	A/C	A	C	Coding Intron
LG9	1695190	C	C/C	C/C	C/C	C/A	C/C	C/C	C/C	C/C	clone26	C/C	A/C	C	A	Intergenic
LG9	1695208	C	C/C	C/C	C/C	C/T	C/C	C/C	C/C	C/C	clone26	C/C	C/T	C	T	Intergenic
LG9	1724728	C	C/C	C/G	C/C	C/C	C/C	C/C	C/C	C/C	clone14	C/C	C/G	C	G	Coding Intron
LG9	1738034	C	C/C	C/T	C/C	C/C	C/C	C/C	C/C	C/C	clone14	C/C	C/T	C	T	Coding Exon
LG9	1761854	A	A/A	A/A	A/T	A/A	A/A	A/A	A/A	A/A	clone20	A/A	A/T	A	T	Intergenic
LG9	1761865	G	G/G	G/G	G/A	G/G	G/G	G/G	G/G	G/G	clone20	G/G	A/G	G	A	Intergenic
LG9	1790516	G	G/G	G/G	G/A	G/G	G/G	G/G	G/G	G/G	clone20	G/G	A/G	G	A	Coding Intron
LG9	1790708	T	T/T	T/T	T/C	T/T	T/T	T/T	T/T	T/T	clone20	T/T	C/T	T	C	Coding Intron
LG9	1803215	T	T/T	T/T	T/T	T/T	T/C	T/T	T/T	T/T	clone27	T/T	C/T	T	C	Coding Exon
LG9	1817026	A	A/A	A/A	A/A	A/A	A/C	A/A	A/A	A/A	clone27	A/A	A/C	A	C	Intergenic
LG9	1817036	T	T/T	T/T	T/T	T/T	T/A	T/T	T/T	T/T	clone27	T/T	A/T	T	A	Intergenic
LG9	1840786	C	C/C	C/C	C/C	C/C	C/C	C/T	C/C	C/C	clone28	C/C	C/T	C	T	Other
LG9	1878942	C	C/T	C/C	C/C	C/C	C/C	C/C	C/C	C/C	clone13	C/C	C/T	C	T	Coding Exon
LG9	1881578	T	T/T	T/T	T/T	T/C	T/T	T/T	T/T	T/T	clone26	T/T	C/T	T	C	Intergenic
LG9	1924466	A	A/A	A/A	A/A	A/A	A/A	A/T	A/A	A/A	clone28	A/A	A/T	A	T	Intergenic
LG9	1924469	G	G/G	G/G	G/G	G/G	G/G	G/T	G/G	G/G	clone28	G/G	G/T	G	T	Intergenic
LG9	2040325	A	A/A	A/A	A/A	A/A	A/T	A/A	A/A	A/A	clone27	A/A	A/T	A	T	Intergenic
LG9	2088017	T	T/T	T/T	T/T	T/T	T/T	T/T	T/T	T/G	clone48	T/T	G/T	T	G	Coding Intron
LG9	2109721	T	T/T	T/T	T/T	T/T	T/T	T/A	T/T	T/T	clone28	T/T	A/T	T	A	Coding Exon
LG9	2122600	C	C/C	C/C	C/T	C/C	C/C	C/C	C/C	C/C	clone20	C/C	C/T	C	T	Intergenic
LG9	2122601	C	C/C	C/C	C/T	C/C	C/C	C/C	C/C	C/C	clone20	C/C	C/T	C	T	Intergenic
LG9	2122614	C	C/C	C/C	C/A	C/C	C/C	C/C	C/C	C/C	clone20	C/C	A/C	C	A	5′UTR Exon
LG9	2151573	C	C/C	C/C	C/A	C/C	C/C	C/C	C/C	C/C	clone20	C/C	A/C	C	A	Coding Intron
LG9	2177538	A	A/A	A/A	A/A	A/A	A/A	A/A	A/A	A/C	clone48	A/A	A/C	A	C	Intergenic
LG9	2214409	G	G/G	G/G	G/A	G/G	G/G	G/G	G/G	G/G	clone20	G/G	A/G	G	A	Intergenic
LG9	2304424	C	C/C	C/C	C/C	C/C	C/C	C/T	C/C	C/C	clone28	C/C	C/T	C	T	Intergenic
LG9	2304475	C	C/C	C/C	C/C	C/C	C/C	C/T	C/C	C/C	clone28	C/C	C/T	C	T	Intergenic
LG9	2664661	G	G/G	G/G	G/A	G/G	G/G	G/G	G/G	G/G	clone20	G/G	A/G	G	A	Other
LG9	2677756	T	T/T	T/A	T/T	T/T	T/T	T/T	T/T	T/T	clone14	T/T	A/T	T	A	Coding Exon
LG9	2695620	T	T/T	T/T	T/T	T/T	T/T	T/T	T/A	T/T	clone33	T/T	A/T	T	A	Coding Exon
LG9	2929792	T	T/T	T/T	T/A	T/T	T/T	T/T	T/T	T/T	clone20	T/T	A/T	T	A	5′UTR Exon
LG9	2956826	C	C/C	C/C	C/C	C/T	C/C	C/C	C/C	C/C	clone26	C/C	C/T	C	T	Coding Exon
LG9	3045345	A	A/A	A/A	A/A	A/A	A/T	A/A	A/A	A/A	clone27	A/A	A/T	A	T	Intergenic
LG9	3121318	A	A/A	A/A	A/A	A/A	A/G	A/A	A/A	A/A	clone27	A/A	A/G	A	G	Coding Intron
LG9	3123249	A	A/G	A/A	A/A	A/A	A/A	A/A	A/A	A/A	clone13	A/A	A/G	A	G	Intergenic
LG9	3188875	A	A/A	A/A	A/A	A/A	A/A	A/G	A/A	A/A	clone28	A/A	A/G	A	G	3′UTR Exon
LG9	3272652	T	T/T	T/T	T/T	T/T	T/T	T/C	T/T	T/T	clone28	T/T	C/T	T	C	Intergenic
LG9	3371485	G	G/G	G/G	G/G	G/G	G/G	G/G	G/T	G/G	clone33	G/G	G/T	G	T	Coding Exon
LG9	3406294	C	T/T	T/T	T/T	T/T	T/T	T/T	T/T	C/T	clone48	T/T	C/T	T	C	Intergenic
LG9	3425259	C	C/T	C/C	C/C	C/C	C/C	C/C	C/C	C/C	clone13	C/C	C/T	C	T	Coding Intron
LG9	3478379	T	T/T	T/T	T/A	T/T	T/T	T/T	T/T	T/T	clone20	T/T	A/T	T	A	3′UTR Exon
LG9	3559118	G	G/G	G/G	G/G	G/G	G/G	G/G	G/A	G/G	clone33	G/G	A/G	G	A	Coding Intron
LG9	3618584	C	C/C	C/C	C/C	C/C	C/C	C/C	C/C	C/A	clone48	C/C	A/C	C	A	Other
LG9	3618602	A	A/A	A/A	A/A	A/A	A/A	A/A	A/A	A/C	clone48	A/A	A/C	A	C	Other
LG9	3663305	C	C/C	C/C	C/C	C/G	C/C	C/C	C/C	C/C	clone26	C/C	C/G	C	G	Intergenic
LG9	3740779	T	T/T	T/T	T/T	T/G	T/T	T/T	T/T	T/T	clone26	T/T	G/T	T	G	Intergenic
LG9	3750452	G	G/G	G/G	G/G	G/G	G/G	G/A	G/G	G/G	clone28	G/G	A/G	G	A	Intergenic
LG9	3967581	G	G/G	G/G	G/G	G/G	G/A	G/G	G/G	G/G	clone27	G/G	A/G	G	A	Intergenic
LG9	4018272	G	G/G	G/G	G/G	G/A	G/G	G/G	G/G	G/G	clone26	G/G	A/G	G	A	Coding Intron
LG9	4018717	A	A/A	A/A	A/C	A/A	A/A	A/A	A/A	A/A	clone20	A/A	A/C	A	C	Coding Intron
LG9	4019314	T	T/T	T/T	T/T	T/T	T/T	T/A	T/T	T/T	clone28	T/T	A/T	T	A	Coding Intron
LG9	4162337	A	A/A	A/A	A/A	A/A	A/A	A/G	A/A	A/A	clone28	A/A	A/G	A	G	Intergenic
LG9	4162359	A	A/A	A/A	A/A	A/A	A/A	A/G	A/A	A/A	clone28	A/A	A/G	A	G	Intergenic
LG9	4173650	G	G/G	G/G	G/G	G/G	G/G	G/A	G/G	G/G	clone28	G/G	A/G	G	A	Intergenic
LG9	4197430	G	G/G	G/G	G/G	G/G	G/G	G/G	G/G	G/A	clone48	G/G	A/G	G	A	Intergenic
LG9	4338613	G	G/G	G/G	G/G	G/G	G/G	G/G	G/T	G/G	clone33	G/G	G/T	G	T	Intergenic
LG9	4338632	T	T/T	T/T	T/T	T/T	T/T	T/T	T/A	T/T	clone33	T/T	A/T	T	A	Intergenic
LG9	4381773	T	T/T	T/T	T/T	T/T	T/C	T/T	T/T	T/T	clone27	T/T	C/T	T	C	Other
LG9	4620425	C	C/C	C/C	C/C	C/C	C/C	C/C	C/C	C/T	clone48	C/C	C/T	C	T	Coding Exon
LG9	4736128	T	C/C	C/C	C/C	C/C	C/C	C/C	C/C	T/C	clone48	C/C	C/T	C	T	Coding Intron
LG9	4750471	C	C/C	C/C	C/C	C/C	C/C	C/T	C/C	C/C	clone28	C/C	C/T	C	T	Coding Exon
LG9	4857840	G	G/G	G/G	G/G	G/G	G/G	G/G	G/G	G/T	clone48	G/G	G/T	G	T	Coding Intron
LG9	4911794	C	C/A	C/C	C/C	C/C	C/C	C/C	C/C	C/C	clone13	C/C	A/C	C	A	Intergenic
LG9	4973080	C	T/T	T/T	T/T	C/T	T/T	T/T	T/T	T/T	clone26	T/T	C/T	T	C	Intergenic
LG9	4995829	G	G/G	G/G	G/G	G/G	G/G	G/G	G/G	G/C	clone48	G/G	C/G	G	C	Coding Exon
LG9	5028193	C	C/C	C/C	C/C	C/C	C/C	C/C	C/C	C/T	clone48	C/C	C/T	C	T	Intergenic
LG9	5253637	G	G/G	G/G	G/G	G/G	G/G	G/G	G/G	G/A	clone48	G/G	A/G	G	A	Intergenic
LG9	5273135	A	A/A	A/A	A/C	A/A	A/A	A/A	A/A	A/A	clone20	A/A	A/C	A	C	Coding Exon
LG9	5354779	C	C/C	C/C	C/C	C/C	C/C	C/C	C/G	C/C	clone33	C/C	C/G	C	G	Intergenic
LG9	5451520	A	A/A	A/A	A/A	A/T	A/A	A/A	A/A	A/A	clone26	A/A	A/T	A	T	Intergenic
LG9	5455443	G	G/G	G/T	G/G	G/G	G/G	G/G	G/G	G/G	clone14	G/G	G/T	G	T	Intergenic
LG9	5985064	C	C/C	C/C	C/C	C/T	C/C	C/C	C/C	C/C	clone26	C/C	C/T	C	T	Intergenic
LG9	6425935	A	A/A	A/A	A/A	A/A	A/A	A/A	A/T	A/A	clone33	A/A	A/T	A	T	Intergenic
LG9	6484767	C	C/C	C/C	C/C	C/C	C/C	C/C	C/C	C/A	clone48	C/C	A/C	C	A	Intergenic
LG9	6484771	A	A/A	A/A	A/A	A/A	A/A	A/A	A/A	A/G	clone48	A/A	A/G	A	G	Intergenic
LG9	6659857	T	T/T	T/T	T/T	T/T	T/T	T/T	T/C	T/T	clone33	T/T	C/T	T	C	Intergenic
LG9	6661619	A	A/A	A/A	A/A	A/A	A/A	A/A	A/A	A/G	clone48	A/A	A/G	A	G	Intergenic
LG9	6664077	A	A/A	A/A	A/A	A/A	A/A	A/A	A/C	A/A	clone33	A/A	A/C	A	C	Intergenic
LG9	6698673	C	C/C	C/C	C/C	C/C	C/C	C/C	C/T	C/C	clone33	C/C	C/T	C	T	Intergenic
LG9	6953992	A	A/A	A/T	A/A	A/A	A/A	A/A	A/A	A/A	clone14	A/A	A/T	A	T	Coding Intron
LG9	6991450	C	C/C	C/C	C/C	C/C	C/G	C/C	C/C	C/C	clone27	C/C	C/G	C	G	Intergenic
LG9	7031201	A	A/A	A/A	A/A	A/A	A/A	A/A	A/A	A/C	clone48	A/A	A/C	A	C	Intergenic
LG9	7061521	C	C/C	C/C	C/C	C/C	C/C	C/C	C/C	C/A	clone48	C/C	A/C	C	A	Coding Exon
LG9	7473207	C	C/C	C/C	C/C	C/C	C/C	C/C	C/C	C/T	clone48	C/C	C/T	C	T	Intergenic
LG9	7504949	G	G/G	G/G	G/G	G/G	G/A	G/G	G/G	G/G	clone27	G/G	A/G	G	A	Coding Exon
LG9	8196481	T	T/T	T/T	T/T	T/T	T/T	T/A	T/T	T/T	clone28	T/T	A/T	T	A	Coding Intron
LG9	8196487	T	T/T	T/T	T/T	T/T	T/T	T/A	T/T	T/T	clone28	T/T	A/T	T	A	Coding Intron
LG9	8221713	G	G/G	G/G	G/G	G/A	G/G	G/G	G/G	G/G	clone26	G/G	A/G	G	A	Intergenic
LG9	8365097	G	G/G	G/G	G/G	G/G	G/G	G/A	G/G	G/G	clone28	G/G	A/G	G	A	Coding Intron
LG9	8369706	C	C/C	C/C	C/C	C/C	C/T	C/C	C/C	C/C	clone27	C/C	C/T	C	T	Coding Intron
LG9	8433342	C	C/C	C/T	C/C	C/C	C/C	C/C	C/C	C/C	clone14	C/C	C/T	C	T	Coding Intron
LG9	8506059	T	T/T	T/T	T/T	T/T	T/T	T/T	T/T	T/C	clone48	T/T	C/T	T	C	3′UTR Exon
LG9	8528736	G	G/G	G/G	G/G	G/A	G/G	G/G	G/G	G/G	clone26	G/G	A/G	G	A	Coding Intron
LG9	8618106	C	C/C	C/C	C/C	C/C	C/C	C/T	C/C	C/C	clone28	C/C	C/T	C	T	Intergenic
LG9	8654511	C	C/C	C/C	C/C	C/C	C/G	C/C	C/C	C/C	clone27	C/C	C/G	C	G	3′UTR Exon
LG9	8666771	A	A/A	A/A	A/A	A/T	A/A	A/A	A/A	A/A	clone26	A/A	A/T	A	T	Coding Intron
LG9	8666797	T	T/T	T/T	T/T	T/C	T/T	T/T	T/T	T/T	clone26	T/T	C/T	T	C	Coding Intron
LG9	8712388	C	C/C	C/C	C/C	C/C	C/C	C/C	C/C	C/G	clone48	C/C	C/G	C	G	Other
LG9	8853217	C	C/C	C/C	C/C	C/T	C/C	C/C	C/C	C/C	clone26	C/C	C/T	C	T	Coding Intron
LG9	9168546	G	G/G	G/G	G/G	G/T	G/G	G/G	G/G	G/G	clone26	G/G	G/T	G	T	Intergenic
LG9	9176328	G	G/G	G/G	G/G	G/G	G/A	G/G	G/G	G/G	clone27	G/G	A/G	G	A	Other
LG9	9176339	G	G/G	G/G	G/G	G/G	G/A	G/G	G/G	G/G	clone27	G/G	A/G	G	A	Other
LG9	9368167	G	G/G	G/A	G/G	G/G	G/G	G/G	G/G	G/G	clone14	G/G	A/G	G	A	Coding Intron
LG9	9373309	G	G/G	G/G	G/G	G/G	G/G	G/G	G/T	G/G	clone33	G/G	G/T	G	T	Coding Exon
LG9	9433966	A	A/A	A/G	A/A	A/A	A/A	A/A	A/A	A/A	clone14	A/A	A/G	A	G	Intergenic
LG9	9747676	G	G/G	G/G	G/G	G/G	G/G	G/G	G/G	G/A	clone48	G/G	A/G	G	A	Intergenic
LG9	9747690	A	A/A	A/A	A/A	A/A	A/A	A/A	A/A	A/G	clone48	A/A	A/G	A	G	Intergenic
LG9	9751717	G	G/G	G/G	G/G	G/G	G/G	G/G	G/G	G/A	clone48	G/G	A/G	G	A	Intergenic
LG9	9976581	T	T/T	T/T	T/T	T/T	T/T	T/T	T/G	T/T	clone33	T/T	G/T	T	G	Coding Intron
LG9	10030066	T	T/C	T/T	T/T	T/T	T/T	T/T	T/T	T/T	clone13	T/T	C/T	T	C	Intergenic
LG9	10044470	C	T/T	T/T	T/T	T/T	T/T	T/T	T/T	C/T	clone48	T/T	C/T	T	C	Intergenic
LG9	10127505	T	T/T	T/T	T/T	T/T	T/T	T/T	T/T	T/A	clone48	T/T	A/T	T	A	Coding Intron
LG9	10170737	G	G/G	G/G	G/G	G/G	G/G	G/T	G/G	G/G	clone28	G/G	G/T	G	T	Coding Intron
LG9	10198128	C	C/T	C/C	C/C	C/C	C/C	C/C	C/C	C/C	clone13	C/C	C/T	C	T	Intergenic
LG9	10267658	A	A/T	A/A	A/A	A/A	A/A	A/A	A/A	A/A	clone13	A/A	A/T	A	T	Coding Intron
LG9	10281008	C	C/C	C/C	C/C	C/G	C/C	C/C	C/C	C/C	clone26	C/C	C/G	C	G	Coding Intron
LG9	10339081	A	A/A	A/A	A/A	A/A	A/A	A/T	A/A	A/A	clone28	A/A	A/T	A	T	Coding Exon
LG10	149955	T	T/T	T/T	T/T	T/T	T/T	T/T	T/T	T/G	clone48	T/T	G/T	T	G	Intergenic
LG10	212831	G	T/T	G/T	T/T	T/T	T/T	T/T	T/T	T/T	clone14	T/T	G/T	T	G	Intergenic
LG10	238745	G	G/G	G/G	G/G	G/A	G/G	G/G	G/G	G/G	clone26	G/G	A/G	G	A	Coding Intron
LG10	242035	A	A/A	A/A	A/C	A/A	A/A	A/A	A/A	A/A	clone20	A/A	A/C	A	C	Coding Exon
LG10	248877	G	G/G	G/G	G/G	G/G	G/T	G/G	G/G	G/G	clone27	G/G	G/T	G	T	Coding Exon
LG10	341551	G	G/G	G/G	G/A	G/G	G/G	G/G	G/G	G/G	clone20	G/G	A/G	G	A	Intergenic
LG10	351472	A	A/A	A/A	A/A	A/A	A/A	A/C	A/A	A/A	clone28	A/A	A/C	A	C	Intergenic
LG10	365089	C	C/C	C/C	C/C	C/C	C/C	C/C	C/C	C/G	clone48	C/C	C/G	C	G	Coding Intron
LG10	365093	C	C/C	C/C	C/C	C/C	C/C	C/C	C/C	C/T	clone48	C/C	C/T	C	T	Coding Intron
LG10	374097	T	T/T	T/T	T/C	T/T	T/T	T/T	T/T	T/T	clone20	T/T	C/T	T	C	Coding Exon
LG10	407095	T	T/T	T/T	T/T	T/T	T/T	T/T	T/A	T/T	clone33	T/T	A/T	T	A	3′UTR Exon
LG10	409217	G	G/G	G/C	G/G	G/G	G/G	G/G	G/G	G/G	clone14	G/G	C/G	G	C	Coding Intron
LG10	467487	C	C/C	C/C	C/C	C/C	C/C	C/C	C/C	C/T	clone48	C/C	C/T	C	T	Coding Exon
LG10	650492	T	T/T	T/T	T/T	T/T	T/T	T/C	T/T	T/T	clone28	T/T	C/T	T	C	3′UTR Exon
LG10	650512	A	A/A	A/A	A/A	A/A	A/A	A/G	A/A	A/A	clone28	A/A	A/G	A	G	3′UTR Exon
LG10	714401	G	G/G	G/G	G/G	G/G	G/G	G/G	G/G	G/A	clone48	G/G	A/G	G	A	Intergenic
LG10	759724	A	A/G	A/A	A/A	A/A	A/A	A/A	A/A	A/A	clone13	A/A	A/G	A	G	Coding Exon
LG10	802400	C	C/C	C/C	C/C	C/T	C/C	C/C	C/C	C/C	clone26	C/C	C/T	C	T	Intergenic
LG10	802412	A	A/A	A/A	A/A	A/G	A/A	A/A	A/A	A/A	clone26	A/A	A/G	A	G	Intergenic
LG10	833091	T	T/T	T/T	T/T	T/T	T/T	T/T	T/T	T/C	clone48	T/T	C/T	T	C	Intergenic
LG10	879263	G	G/G	G/G	G/G	G/G	G/G	G/G	G/G	G/A	clone48	G/G	A/G	G	A	Coding Intron
LG10	1186260	G	G/G	G/G	G/G	G/G	G/G	G/T	G/G	G/G	clone28	G/G	G/T	G	T	Coding Exon
LG10	1196718	A	A/A	A/A	A/A	A/A	A/G	A/A	A/A	A/A	clone27	A/A	A/G	A	G	Coding Intron
LG10	1314467	G	G/G	G/G	G/G	G/A	G/G	G/G	G/G	G/G	clone26	G/G	A/G	G	A	Coding Exon
LG10	1356242	G	G/G	G/G	G/G	G/G	G/G	G/G	G/G	G/A	clone48	G/G	A/G	G	A	Other
LG10	1356322	G	G/G	G/G	G/G	G/G	G/G	G/G	G/G	G/T	clone48	G/G	G/T	G	T	Coding Intron
LG10	1443960	C	C/C	C/C	C/T	C/C	C/C	C/C	C/C	C/C	clone20	C/C	C/T	C	T	Coding Exon
LG10	1445285	T	T/T	T/T	T/G	T/T	T/T	T/T	T/T	T/T	clone20	T/T	G/T	T	G	Coding Exon
LG10	1445293	T	T/T	T/T	T/C	T/T	T/T	T/T	T/T	T/T	clone20	T/T	C/T	T	C	Coding Exon
LG10	1446604	C	C/C	C/C	C/C	C/C	C/C	C/C	C/G	C/C	clone33	C/C	C/G	C	G	Coding Exon
LG10	1449229	T	T/T	T/G	T/T	T/T	T/T	T/T	T/T	T/T	clone14	T/T	G/T	T	G	Coding Exon
LG10	1449594	G	G/G	G/G	G/A	G/G	G/G	G/G	G/G	G/G	clone20	G/G	A/G	G	A	Coding Exon
LG10	1488677	A	A/A	A/A	A/G	A/A	A/A	A/A	A/A	A/A	clone20	A/A	A/G	A	G	Coding Intron
LG10	1564371	C	C/C	C/C	C/C	C/C	C/C	C/C	C/A	C/C	clone33	C/C	A/C	C	A	3′UTR Exon
LG10	1571106	C	C/T	C/C	C/C	C/C	C/C	C/C	C/C	C/C	clone13	C/C	C/T	C	T	5′UTR Exon
LG10	1575402	A	A/A	A/A	A/A	A/A	A/C	A/A	A/A	A/A	clone27	A/A	A/C	A	C	Coding Intron
LG10	1595518	A	A/A	A/A	A/A	A/A	A/A	A/A	A/G	A/A	clone33	A/A	A/G	A	G	Intergenic
LG10	1690507	T	T/T	T/T	T/T	T/T	T/C	T/T	T/T	T/T	clone27	T/T	C/T	T	C	Coding Exon
LG10	1691233	G	G/G	G/G	G/G	G/G	G/G	G/A	G/G	G/G	clone28	G/G	A/G	G	A	Coding Exon
LG10	1843255	T	T/T	T/T	T/A	T/T	T/T	T/T	T/T	T/T	clone20	T/T	A/T	T	A	Coding Exon
LG10	1843267	C	C/C	C/C	C/T	C/C	C/C	C/C	C/C	C/C	clone20	C/C	C/T	C	T	Coding Exon
LG10	2178738	G	G/G	G/G	G/G	G/G	G/G	G/A	G/G	G/G	clone28	G/G	A/G	G	A	Coding Exon
LG10	2316240	C	C/C	C/C	C/C	C/C	C/C	C/C	C/C	C/A	clone48	C/C	A/C	C	A	Intergenic
LG10	2329262	A	A/A	A/A	A/A	A/G	A/A	A/A	A/A	A/A	clone26	A/A	A/G	A	G	Coding Intron
LG10	2348169	T	T/A	T/T	T/T	T/T	T/T	T/T	T/T	T/T	clone13	T/T	A/T	T	A	Intergenic
LG10	2635867	G	G/G	G/G	G/G	G/G	G/G	G/G	G/G	G/A	clone48	G/G	A/G	G	A	Other
LG10	2678374	A	A/A	A/A	A/A	A/A	A/G	A/A	A/A	A/A	clone27	A/A	A/G	A	G	Intergenic
LG10	2686537	T	T/T	T/T	T/T	T/T	T/T	T/T	T/G	T/T	clone33	T/T	G/T	T	G	Intergenic
LG10	2745832	A	A/A	A/A	A/A	A/T	A/A	A/A	A/A	A/A	clone26	A/A	A/T	A	T	Coding Exon
LG10	2809994	C	A/A	A/A	C/A	A/A	A/A	A/A	A/A	A/A	clone20	A/A	A/C	A	C	Coding Exon
LG10	3254067	G	G/G	G/A	G/G	G/G	G/G	G/G	G/G	G/G	clone14	G/G	A/G	G	A	Intergenic
LG10	3354090	G	G/G	G/G	G/G	G/G	G/G	G/G	G/G	G/T	clone48	G/G	G/T	G	T	Intergenic
LG10	3771655	A	A/A	A/A	A/A	A/A	A/A	A/A	A/A	A/T	clone48	A/A	A/T	A	T	Coding Exon
LG10	3969564	T	C/C	C/C	C/C	T/C	C/C	C/C	C/C	C/C	clone26	C/C	C/T	C	T	Coding Exon
LG10	4071370	C	C/C	C/C	C/C	C/A	C/C	C/C	C/C	C/C	clone26	C/C	A/C	C	A	Coding Intron
LG10	4074971	A	A/A	A/A	A/A	A/A	A/A	A/A	A/G	A/A	clone33	A/A	A/G	A	G	Coding Intron
LG10	4161330	A	A/A	A/A	A/A	A/G	A/A	A/A	A/A	A/A	clone26	A/A	A/G	A	G	Coding Exon
LG10	4362857	G	G/G	G/G	G/A	G/G	G/G	G/G	G/G	G/G	clone20	G/G	A/G	G	A	Intergenic
LG10	4366283	T	T/T	T/T	T/T	T/T	T/T	T/T	T/C	T/T	clone33	T/T	C/T	T	C	Coding Intron
LG10	4384148	T	T/T	T/T	T/T	T/A	T/T	T/T	T/T	T/T	clone26	T/T	A/T	T	A	Coding Intron
LG10	4387593	T	C/C	C/C	T/C	C/C	C/C	C/C	C/C	C/C	clone20	C/C	C/T	C	T	Coding Intron
LG10	4593245	T	T/T	T/T	T/T	T/T	T/T	T/C	T/T	T/T	clone28	T/T	C/T	T	C	Intergenic
LG10	4604712	G	G/G	G/A	G/G	G/G	G/G	G/G	G/G	G/G	clone14	G/G	A/G	G	A	Intergenic
LG10	4628495	A	A/A	A/A	A/A	A/A	A/A	A/A	A/A	A/C	clone48	A/A	A/C	A	C	Intergenic
LG10	4650235	G	G/G	G/G	G/G	G/G	G/G	G/G	G/G	G/A	clone48	G/G	A/G	G	A	Coding Intron
LG10	4734166	G	G/T	G/G	G/G	G/G	G/G	G/G	G/G	G/G	clone13	G/G	G/T	G	T	Intergenic
LG10	4755984	A	A/A	A/A	A/A	A/A	A/C	A/A	A/A	A/A	clone27	A/A	A/C	A	C	Intergenic
LG10	4853829	C	C/C	C/C	C/C	C/C	C/C	C/C	C/T	C/C	clone33	C/C	C/T	C	T	Intergenic
LG10	4859228	G	G/G	G/G	G/G	G/G	G/T	G/G	G/G	G/G	clone27	G/G	G/T	G	T	Intergenic
LG10	5003474	A	A/A	A/A	A/A	A/A	A/A	A/A	A/G	A/A	clone33	A/A	A/G	A	G	Other
LG10	5116196	G	G/G	G/G	G/G	G/G	G/G	G/C	G/G	G/G	clone28	G/G	C/G	G	C	Intergenic
LG10	5116864	A	A/A	A/T	A/A	A/A	A/A	A/A	A/A	A/A	clone14	A/A	A/T	A	T	Intergenic
LG10	5116879	C	C/C	C/A	C/C	C/C	C/C	C/C	C/C	C/C	clone14	C/C	A/C	C	A	Intergenic
LG10	5179244	T	T/T	T/T	T/T	T/T	T/T	T/A	T/T	T/T	clone28	T/T	A/T	T	A	Coding Intron
LG10	5189419	T	T/T	T/T	T/T	T/T	T/A	T/T	T/T	T/T	clone27	T/T	A/T	T	A	Intergenic
LG10	5223655	G	G/G	G/G	G/G	G/G	G/G	G/G	G/A	G/G	clone33	G/G	A/G	G	A	Intergenic
LG10	5231928	C	C/C	C/A	C/C	C/C	C/C	C/C	C/C	C/C	clone14	C/C	A/C	C	A	Intergenic
LG10	5278933	C	C/C	C/C	C/C	C/C	C/C	C/C	C/C	C/T	clone48	C/C	C/T	C	T	Coding Exon
LG10	5396991	A	A/A	A/A	A/A	A/G	A/A	A/A	A/A	A/A	clone26	A/A	A/G	A	G	Coding Intron
LG10	5425393	C	A/A	A/A	A/A	C/A	A/A	A/A	A/A	A/A	clone26	A/A	A/C	A	C	Intergenic
LG10	5426210	A	A/A	A/A	A/A	A/A	A/A	A/A	A/A	A/G	clone48	A/A	A/G	A	G	Intergenic
LG10	5426219	A	A/A	A/A	A/A	A/A	A/A	A/A	A/A	A/G	clone48	A/A	A/G	A	G	Intergenic
LG10	5438198	G	G/G	G/G	G/G	G/A	G/G	G/G	G/G	G/G	clone26	G/G	A/G	G	A	Intergenic
LG10	5526946	C	C/C	C/C	C/T	C/C	C/C	C/C	C/C	C/C	clone20	C/C	C/T	C	T	Intergenic
LG10	5579465	C	C/C	C/C	C/C	C/C	C/C	C/C	C/C	C/T	clone48	C/C	C/T	C	T	Intergenic
LG10	5579574	G	G/G	G/G	G/G	G/G	G/G	G/G	G/G	G/T	clone48	G/G	G/T	G	T	Intergenic
LG10	5627997	A	A/G	A/A	A/A	A/A	A/A	A/A	A/A	A/A	clone13	A/A	A/G	A	G	Intergenic
LG10	5632684	A	A/A	A/A	A/A	A/G	A/A	A/A	A/A	A/A	clone26	A/A	A/G	A	G	Coding Exon
LG10	5746986	A	A/A	A/A	A/A	A/A	A/A	A/G	A/A	A/A	clone28	A/A	A/G	A	G	Intergenic
LG10	5748658	G	G/G	G/G	G/G	G/T	G/G	G/G	G/G	G/G	clone26	G/G	G/T	G	T	Intergenic
LG10	5761582	T	T/T	T/T	T/T	T/T	T/A	T/T	T/T	T/T	clone27	T/T	A/T	T	A	Intergenic
LG10	5781787	A	A/A	A/A	A/A	A/A	A/A	A/G	A/A	A/A	clone28	A/A	A/G	A	G	Intergenic
LG10	5868175	G	G/G	G/G	G/A	G/G	G/G	G/G	G/G	G/G	clone20	G/G	A/G	G	A	Intergenic
LG10	5887523	C	C/T	C/C	C/C	C/C	C/C	C/C	C/C	C/C	clone13	C/C	C/T	C	T	Coding Exon
LG10	6985970	T	T/T	T/T	T/C	T/T	T/T	T/T	T/T	T/T	clone20	T/T	C/T	T	C	Intergenic
LG10	7258141	G	G/G	G/G	G/G	G/G	G/A	G/G	G/G	G/G	clone27	G/G	A/G	G	A	Coding Exon
LG10	7258368	T	T/T	T/T	T/T	T/T	T/T	T/T	T/T	T/C	clone48	T/T	C/T	T	C	Coding Exon
LG10	7465599	A	A/A	A/A	A/A	A/A	A/A	A/A	A/G	A/A	clone33	A/A	A/G	A	G	Intergenic
LG10	7581222	C	C/A	C/C	C/C	C/C	C/C	C/C	C/C	C/C	clone13	C/C	A/C	C	A	Other
LG10	7634306	C	C/C	C/G	C/C	C/C	C/C	C/C	C/C	C/C	clone14	C/C	C/G	C	G	Intergenic
LG10	7803702	T	T/T	T/A	T/T	T/T	T/T	T/T	T/T	T/T	clone14	T/T	A/T	T	A	Intergenic
LG10	7804144	G	G/G	G/T	G/G	G/G	G/G	G/G	G/G	G/G	clone14	G/G	G/T	G	T	Intergenic
LG10	7939913	G	G/G	G/G	G/G	G/G	G/G	G/G	G/G	G/A	clone48	G/G	A/G	G	A	Intergenic
LG10	8262151	C	C/C	C/C	C/C	C/C	C/C	C/C	C/T	C/C	clone33	C/C	C/T	C	T	Intergenic
LG10	8347433	G	G/G	G/G	G/A	G/G	G/G	G/G	G/G	G/G	clone20	G/G	A/G	G	A	Intergenic
LG10	8519510	A	A/G	A/A	A/A	A/A	A/A	A/A	A/A	A/A	clone13	A/A	A/G	A	G	Coding Intron
LG10	8532763	C	C/C	C/C	C/C	C/G	C/C	C/C	C/C	C/C	clone26	C/C	C/G	C	G	Intergenic
LG10	8698498	C	C/C	C/C	C/C	C/C	C/C	C/T	C/C	C/C	clone28	C/C	C/T	C	T	Intergenic
LG10	8774732	G	G/G	G/A	G/G	G/G	G/G	G/G	G/G	G/G	clone14	G/G	A/G	G	A	Coding Intron
LG10	8905821	T	G/G	G/G	G/G	T/G	G/G	G/G	G/G	G/G	clone26	G/G	G/T	G	T	Coding Intron
LG10	8931782	C	C/C	C/C	C/C	C/T	C/C	C/C	C/C	C/C	clone26	C/C	C/T	C	T	Intergenic
LG10	9142913	G	G/G	G/G	G/G	G/G	G/G	G/A	G/G	G/G	clone28	G/G	A/G	G	A	Intergenic
LG10	9194684	A	A/A	A/A	A/A	A/G	A/A	A/A	A/A	A/A	clone26	A/A	A/G	A	G	Intergenic
LG10	9268595	C	C/C	C/C	C/C	C/C	C/C	C/C	C/C	C/G	clone48	C/C	C/G	C	G	Intergenic
LG10	9268602	A	A/A	A/A	A/A	A/A	A/A	A/A	A/A	A/C	clone48	A/A	A/C	A	C	Intergenic
LG10	9269315	A	A/A	A/A	A/A	A/G	A/A	A/A	A/A	A/A	clone26	A/A	A/G	A	G	Coding Exon
LG10	9271869	C	C/C	C/C	C/C	C/T	C/C	C/C	C/C	C/C	clone26	C/C	C/T	C	T	Coding Exon
LG10	9272842	G	G/G	G/G	G/G	G/G	G/G	G/G	G/G	G/A	clone48	G/G	A/G	G	A	Coding Exon
LG10	9551444	C	C/A	C/C	C/C	C/C	C/C	C/C	C/C	C/C	clone13	C/C	A/C	C	A	Intergenic
LG10	9733011	A	A/A	A/A	A/A	A/A	A/A	A/A	A/T	A/A	clone33	A/A	A/T	A	T	5′UTR Exon
LG10	9783676	C	C/C	C/C	C/A	C/C	C/C	C/C	C/C	C/C	clone20	C/C	A/C	C	A	Coding Intron
LG10	9802732	A	A/A	A/A	A/A	A/A	A/A	A/A	A/A	A/T	clone48	A/A	A/T	A	T	Coding Intron
LG10	9803862	G	C/C	C/C	C/C	C/C	C/C	C/C	C/C	G/C	clone48	C/C	C/G	C	G	Intergenic
LG10	10113269	T	T/T	T/T	T/T	T/A	T/T	T/T	T/T	T/T	clone26	T/T	A/T	T	A	Coding Intron
LG10	10117703	G	G/G	G/G	G/G	G/G	G/G	G/G	G/A	G/G	clone33	G/G	A/G	G	A	Coding Intron
LG10	10151357	T	T/T	T/T	T/T	T/T	T/T	T/C	T/T	T/T	clone28	T/T	C/T	T	C	Coding Exon
LG10	10241196	T	G/G	G/G	G/G	G/G	G/G	G/G	T/G	G/G	clone33	G/G	G/T	G	T	Intergenic
LG10	10487034	A	A/A	A/A	A/G	A/A	A/A	A/A	A/A	A/A	clone20	A/A	A/G	A	G	Coding Intron
LG10	10616780	G	G/G	G/G	G/G	G/G	G/G	G/G	G/G	G/A	clone48	G/G	A/G	G	A	Coding Intron
LG10	10662312	A	A/G	A/A	A/A	A/A	A/A	A/A	A/A	A/A	clone13	A/A	A/G	A	G	Other
LG10	10682089	T	T/T	T/T	T/T	T/T	T/T	T/T	T/T	T/C	clone48	T/T	C/T	T	C	Other
LG10	10682457	G	G/G	G/G	G/G	G/G	G/G	G/A	G/G	G/G	clone28	G/G	A/G	G	A	Other
LG10	10747394	T	T/T	T/T	T/T	T/T	T/T	T/T	T/A	T/T	clone33	T/T	A/T	T	A	Coding Exon
LG10	10761084	A	A/A	A/A	A/A	A/A	A/G	A/A	A/A	A/A	clone27	A/A	A/G	A	G	Coding Intron
LG10	10819246	C	C/C	C/C	C/T	C/C	C/C	C/C	C/C	C/C	clone20	C/C	C/T	C	T	Coding Intron
LG10	11361957	G	G/G	G/G	G/G	G/G	G/C	G/G	G/G	G/G	clone27	G/G	C/G	G	C	Coding Exon
LG10	11361972	G	G/G	G/G	G/G	G/G	G/A	G/G	G/G	G/G	clone27	G/G	A/G	G	A	Coding Exon
LG10	11364611	T	T/T	T/T	T/C	T/T	T/T	T/T	T/T	T/T	clone20	T/T	C/T	T	C	Coding Exon
LG10	11386667	A	A/A	A/A	A/G	A/A	A/A	A/A	A/A	A/A	clone20	A/A	A/G	A	G	Coding Intron
LG10	11392435	G	G/G	G/A	G/G	G/G	G/G	G/G	G/G	G/G	clone14	G/G	A/G	G	A	Intergenic
LG10	11392481	A	A/A	A/G	A/A	A/A	A/A	A/A	A/A	A/A	clone14	A/A	A/G	A	G	Intergenic
LG10	11830259	A	A/A	A/A	A/G	A/A	A/A	A/A	A/A	A/A	clone20	A/A	A/G	A	G	Intergenic
LG10	11831523	C	C/C	C/C	C/C	C/C	C/C	C/T	C/C	C/C	clone28	C/C	C/T	C	T	Coding Intron
LG10	11832150	C	C/C	C/C	C/C	C/C	C/C	C/C	C/C	C/A	clone48	C/C	A/C	C	A	Coding Intron
LG10	11832165	G	G/G	G/G	G/G	G/G	G/G	G/G	G/G	G/A	clone48	G/G	A/G	G	A	Coding Intron
LG10	11834879	A	A/G	A/A	A/A	A/A	A/A	A/A	A/A	A/A	clone13	A/A	A/G	A	G	Coding Intron
LG10	12162591	A	A/A	A/A	A/A	A/A	A/A	A/C	A/A	A/A	clone28	A/A	A/C	A	C	Coding Intron
LG10	12181823	C	A/A	A/A	A/A	A/A	A/A	A/A	A/A	C/A	clone48	A/A	A/C	A	C	Intergenic
LG10	12184832	T	C/C	C/C	C/C	T/C	C/C	C/C	C/C	C/C	clone26	C/C	C/T	C	T	3′UTR Exon
LG10	12186179	G	G/G	G/G	G/G	G/G	G/G	G/G	G/G	G/C	clone48	G/G	C/G	G	C	Coding Exon
LG10	12199151	G	A/A	A/A	A/A	A/A	A/A	G/A	A/A	A/A	clone28	A/A	A/G	A	G	Coding Exon
LG10	12349980	G	G/G	G/G	G/G	G/C	G/G	G/G	G/G	G/G	clone26	G/G	C/G	G	C	Coding Exon
LG10	12365304	C	C/C	C/T	C/C	C/C	C/C	C/C	C/C	C/C	clone14	C/C	C/T	C	T	Coding Exon
LG10	12627242	A	A/A	A/A	A/A	A/A	A/A	A/G	A/A	A/A	clone28	A/A	A/G	A	G	Coding Intron
LG10	12675076	T	T/T	T/T	T/T	T/T	T/T	T/T	T/T	T/C	clone48	T/T	C/T	T	C	Coding Intron
LG10	12679503	C	C/C	C/C	C/C	C/C	C/C	C/C	C/T	C/C	clone33	C/C	C/T	C	T	3′UTR Exon
LG10	12679612	A	A/A	A/A	A/T	A/A	A/A	A/A	A/A	A/A	clone20	A/A	A/T	A	T	3′UTR Exon
LG10	12679627	T	T/T	T/T	T/G	T/T	T/T	T/T	T/T	T/T	clone20	T/T	G/T	T	G	3′UTR Exon
LG10	12836828	T	T/T	T/T	T/T	T/T	T/T	T/C	T/T	T/T	clone28	T/T	C/T	T	C	Coding Intron
LG10	12902570	C	C/C	C/C	C/C	C/C	C/G	C/C	C/C	C/C	clone27	C/C	C/G	C	G	Coding Exon
LG10	12945690	C	C/C	C/C	C/C	C/C	C/C	C/C	C/C	C/T	clone48	C/C	C/T	C	T	Intergenic
LG10	12945733	T	T/T	T/T	T/T	T/T	T/T	T/T	T/T	T/C	clone48	T/T	C/T	T	C	Intergenic
LG10	12945796	C	C/C	C/C	C/C	C/C	C/C	C/C	C/C	C/A	clone48	C/C	A/C	C	A	Intergenic
LG10	13203593	A	A/A	A/A	A/A	A/A	A/A	A/A	A/A	A/G	clone48	A/A	A/G	A	G	Other
LG10	13382902	A	G/G	G/G	G/G	G/G	G/G	A/G	G/G	G/G	clone28	G/G	A/G	G	A	Coding Intron
LG10	13453250	A	A/T	A/A	A/A	A/A	A/A	A/A	A/A	A/A	clone13	A/A	A/T	A	T	Coding Intron
LG10	13582523	A	A/T	A/A	A/A	A/A	A/A	A/A	A/A	A/A	clone13	A/A	A/T	A	T	Intergenic
LG10	13715048	A	A/A	A/A	A/A	A/A	A/A	A/A	A/T	A/A	clone33	A/A	A/T	A	T	Intergenic
LG10	13972493	C	C/C	C/G	C/C	C/C	C/C	C/C	C/C	C/C	clone14	C/C	C/G	C	G	Intergenic
LG10	14097089	G	G/G	G/G	G/G	G/G	G/G	G/G	G/G	G/A	clone48	G/G	A/G	G	A	Coding Exon
LG10	14240283	C	C/C	C/C	C/C	C/C	C/C	C/C	C/T	C/C	clone33	C/C	C/T	C	T	Coding Exon
LG10	14246895	A	A/A	A/A	A/A	A/C	A/A	A/A	A/A	A/A	clone26	A/A	A/C	A	C	Coding Exon
LG10	14253469	C	C/C	C/C	C/C	C/C	C/C	C/T	C/C	C/C	clone28	C/C	C/T	C	T	Intergenic
LG10	14421448	G	G/G	G/G	G/G	G/G	G/G	G/G	G/G	G/A	clone48	G/G	A/G	G	A	Other
LG10	14635257	G	G/G	G/G	G/G	G/G	G/G	G/G	G/A	G/G	clone33	G/G	A/G	G	A	Coding Intron
LG11	253910	A	A/A	A/A	A/A	A/A	A/A	A/A	A/T	A/A	clone33	A/A	A/T	A	T	Coding Intron
LG11	258917	C	C/C	C/T	C/C	C/C	C/C	C/C	C/C	C/C	clone14	C/C	C/T	C	T	3′UTR Exon
LG11	276426	A	A/A	A/G	A/A	A/A	A/A	A/A	A/A	A/A	clone14	A/A	A/G	A	G	Coding Intron
LG11	399362	A	A/C	A/A	A/A	A/A	A/A	A/A	A/A	A/A	clone13	A/A	A/C	A	C	Coding Intron
LG11	601888	C	C/C	C/C	C/C	C/C	C/C	C/C	C/C	C/T	clone48	C/C	C/T	C	T	Coding Intron
LG11	605111	C	C/C	C/G	C/C	C/C	C/C	C/C	C/C	C/C	clone14	C/C	C/G	C	G	Coding Exon
LG11	605330	T	T/T	T/T	T/T	T/T	T/T	T/T	T/C	T/T	clone33	T/T	C/T	T	C	Coding Exon
LG11	652383	A	A/A	A/A	A/A	A/A	A/T	A/A	A/A	A/A	clone27	A/A	A/T	A	T	Intergenic
LG11	663014	T	T/T	T/T	T/T	T/G	T/T	T/T	T/T	T/T	clone26	T/T	G/T	T	G	Coding Exon
LG11	713521	A	A/A	A/T	A/A	A/A	A/A	A/A	A/A	A/A	clone14	A/A	A/T	A	T	Coding Exon
LG11	713535	T	T/T	T/T	T/T	T/T	T/T	T/T	T/C	T/T	clone33	T/T	C/T	T	C	Coding Exon
LG11	734963	G	G/G	G/G	G/G	G/A	G/G	G/G	G/G	G/G	clone26	G/G	A/G	G	A	Coding Intron
LG11	826745	T	C/C	C/C	C/C	C/C	C/C	C/C	T/C	C/C	clone33	C/C	C/T	C	T	Coding Intron
LG11	859278	T	T/T	T/T	T/T	T/T	T/T	T/A	T/T	T/T	clone28	T/T	A/T	T	A	5′UTR Exon
LG11	864021	G	G/A	G/G	G/G	G/G	G/G	G/G	G/G	G/G	clone13	G/G	A/G	G	A	Coding Intron
LG11	864025	T	T/C	T/T	T/T	T/T	T/T	T/T	T/T	T/T	clone13	T/T	C/T	T	C	Coding Intron
LG11	878573	G	G/G	G/G	G/G	G/G	G/G	G/A	G/G	G/G	clone28	G/G	A/G	G	A	Coding Intron
LG11	923776	C	C/C	C/C	C/C	C/T	C/C	C/C	C/C	C/C	clone26	C/C	C/T	C	T	Other
LG11	923799	A	A/A	A/A	A/A	A/G	A/A	A/A	A/A	A/A	clone26	A/A	A/G	A	G	Other
LG11	940832	T	T/T	T/T	T/T	T/T	T/G	T/T	T/T	T/T	clone27	T/T	G/T	T	G	Intergenic
LG11	973030	A	A/A	A/A	A/A	A/T	A/A	A/A	A/A	A/A	clone26	A/A	A/T	A	T	Intergenic
LG11	1005491	A	A/A	A/A	A/A	A/A	A/A	A/A	A/A	A/G	clone48	A/A	A/G	A	G	Coding Exon
LG11	1035747	C	C/C	C/C	C/C	C/A	C/C	C/C	C/C	C/C	clone26	C/C	A/C	C	A	Coding Exon
LG11	1064434	C	C/C	C/C	C/C	C/C	C/C	C/C	C/A	C/C	clone33	C/C	A/C	C	A	Coding Exon
LG11	1064466	G	G/A	G/G	G/G	G/G	G/G	G/G	G/G	G/G	clone13	G/G	A/G	G	A	Coding Exon
LG11	1098087	C	C/C	C/C	C/C	C/C	C/C	C/C	C/C	C/T	clone48	C/C	C/T	C	T	Intergenic
LG11	1192020	T	T/C	T/T	T/T	T/T	T/T	T/T	T/T	T/T	clone13	T/T	C/T	T	C	Coding Exon
LG11	1218023	A	A/A	A/A	A/A	A/A	A/A	A/G	A/A	A/A	clone28	A/A	A/G	A	G	Coding Intron
LG11	1326135	T	T/T	T/T	T/A	T/T	T/T	T/T	T/T	T/T	clone20	T/T	A/T	T	A	Coding Intron
LG11	1337086	A	A/A	A/A	A/A	A/A	A/C	A/A	A/A	A/A	clone27	A/A	A/C	A	C	Intergenic
LG11	1376075	A	A/A	A/A	A/A	A/A	A/A	A/C	A/A	A/A	clone28	A/A	A/C	A	C	Coding Exon
LG11	1376081	C	C/C	C/C	C/C	C/C	C/C	C/A	C/C	C/C	clone28	C/C	A/C	C	A	Coding Exon
LG11	1538468	G	G/G	G/G	G/G	G/G	G/A	G/G	G/G	G/G	clone27	G/G	A/G	G	A	Coding Exon
LG11	1581551	T	T/T	T/T	T/T	T/T	T/T	T/T	T/T	T/G	clone48	T/T	G/T	T	G	Intergenic
LG11	1583827	C	C/C	C/C	C/C	C/C	C/C	C/C	C/T	C/C	clone33	C/C	C/T	C	T	Intergenic
LG11	1658230	T	T/T	T/A	T/T	T/T	T/T	T/T	T/T	T/T	clone14	T/T	A/T	T	A	Coding Intron
LG11	1667747	C	C/C	C/C	C/C	C/T	C/C	C/C	C/C	C/C	clone26	C/C	C/T	C	T	Intergenic
LG11	1711042	A	A/A	A/A	A/A	A/A	A/A	A/A	A/A	A/G	clone48	A/A	A/G	A	G	3′UTR Exon
LG11	1711069	T	T/T	T/T	T/T	T/T	T/T	T/T	T/T	T/A	clone48	T/T	A/T	T	A	3′UTR Exon
LG11	1732593	G	G/C	G/G	G/G	G/G	G/G	G/G	G/G	G/G	clone13	G/G	C/G	G	C	Intergenic
LG11	1733225	A	C/C	C/C	C/C	A/C	C/C	C/C	C/C	C/C	clone26	C/C	A/C	C	A	3′UTR Exon
LG11	1751326	C	C/C	C/C	C/C	C/C	C/C	C/C	C/C	C/T	clone48	C/C	C/T	C	T	Coding Exon
LG11	1824564	G	G/G	G/G	G/G	G/G	G/G	G/A	G/G	G/G	clone28	G/G	A/G	G	A	Coding Intron
LG11	1909745	T	T/G	T/T	T/T	T/T	T/T	T/T	T/T	T/T	clone13	T/T	G/T	T	G	Intergenic
LG11	2117349	G	G/G	G/G	G/G	G/G	G/G	G/A	G/G	G/G	clone28	G/G	A/G	G	A	Coding Intron
LG11	2247436	A	A/A	A/G	A/A	A/A	A/A	A/A	A/A	A/A	clone14	A/A	A/G	A	G	Coding Exon
LG11	2424352	C	C/C	C/T	C/C	C/C	C/C	C/C	C/C	C/C	clone14	C/C	C/T	C	T	Other
LG11	2498475	T	T/T	T/T	T/C	T/T	T/T	T/T	T/T	T/T	clone20	T/T	C/T	T	C	Coding Intron
LG11	2506092	G	G/A	G/G	G/G	G/G	G/G	G/G	G/G	G/G	clone13	G/G	A/G	G	A	Coding Exon
LG11	2634388	A	A/A	A/G	A/A	A/A	A/A	A/A	A/A	A/A	clone14	A/A	A/G	A	G	3′UTR Exon
LG11	2634396	T	T/T	T/A	T/T	T/T	T/T	T/T	T/T	T/T	clone14	T/T	A/T	T	A	3′UTR Exon
LG11	2765667	T	T/C	T/T	T/T	T/T	T/T	T/T	T/T	T/T	clone13	T/T	C/T	T	C	Intergenic
LG11	2804079	A	A/A	A/A	A/A	A/A	A/A	A/A	A/A	A/G	clone48	A/A	A/G	A	G	Intergenic
LG11	2814124	A	A/A	A/A	A/A	A/A	A/T	A/A	A/A	A/A	clone27	A/A	A/T	A	T	Coding Intron
LG11	2814142	G	G/G	G/G	G/G	G/G	G/A	G/G	G/G	G/G	clone27	G/G	A/G	G	A	Coding Intron
LG11	2919747	T	T/T	T/T	T/T	T/T	T/T	T/C	T/T	T/T	clone28	T/T	C/T	T	C	Intergenic
LG11	2958928	C	C/T	C/C	C/C	C/C	C/C	C/C	C/C	C/C	clone13	C/C	C/T	C	T	Coding Intron
LG11	3209667	G	G/G	G/G	G/G	G/A	G/G	G/G	G/G	G/G	clone26	G/G	A/G	G	A	Intergenic
LG11	3232339	T	T/T	T/T	T/T	T/T	T/T	T/T	T/T	T/A	clone48	T/T	A/T	T	A	3′UTR Exon
LG11	3297815	C	C/C	C/C	C/T	C/C	C/C	C/C	C/C	C/C	clone20	C/C	C/T	C	T	Intergenic
LG11	3301193	G	G/G	G/G	G/A	G/G	G/G	G/G	G/G	G/G	clone20	G/G	A/G	G	A	Coding Exon
LG11	3322347	G	G/G	G/G	G/C	G/G	G/G	G/G	G/G	G/G	clone20	G/G	C/G	G	C	Coding Exon
LG11	3351177	G	G/A	G/G	G/G	G/G	G/G	G/G	G/G	G/G	clone13	G/G	A/G	G	A	5′UTR Exon
LG11	3424401	G	G/A	G/G	G/G	G/G	G/G	G/G	G/G	G/G	clone13	G/G	A/G	G	A	Coding Intron
LG11	3525959	G	G/G	G/G	G/G	G/G	G/A	G/G	G/G	G/G	clone27	G/G	A/G	G	A	Coding Exon
LG11	3842556	G	G/G	G/T	G/G	G/G	G/G	G/G	G/G	G/G	clone14	G/G	G/T	G	T	Coding Intron
LG11	4047005	T	T/T	T/T	T/T	T/A	T/T	T/T	T/T	T/T	clone26	T/T	A/T	T	A	Coding Exon
LG11	4294221	C	C/C	C/C	C/A	C/C	C/C	C/C	C/C	C/C	clone20	C/C	A/C	C	A	Coding Intron
LG11	4294241	T	T/T	T/T	T/C	T/T	T/T	T/T	T/T	T/T	clone20	T/T	C/T	T	C	Coding Intron
LG11	4313321	T	T/T	T/T	T/C	T/T	T/T	T/T	T/T	T/T	clone20	T/T	C/T	T	C	Intergenic
LG11	4313330	G	G/G	G/G	G/T	G/G	G/G	G/G	G/G	G/G	clone20	G/G	G/T	G	T	Intergenic
LG11	4383303	G	G/G	G/G	G/A	G/G	G/G	G/G	G/G	G/G	clone20	G/G	A/G	G	A	Coding Intron
LG11	4412477	C	C/C	C/C	C/C	C/A	C/C	C/C	C/C	C/C	clone26	C/C	A/C	C	A	Coding Exon
LG11	4820595	C	C/C	C/C	C/C	C/C	C/C	C/C	C/G	C/C	clone33	C/C	C/G	C	G	Coding Intron
LG11	5141889	C	C/C	C/C	C/C	C/C	C/C	C/C	C/C	C/T	clone48	C/C	C/T	C	T	Coding Intron
LG11	5350730	A	A/A	A/A	A/A	A/A	A/A	A/A	A/G	A/A	clone33	A/A	A/G	A	G	Coding Intron
LG11	5554950	C	C/C	C/C	C/C	C/C	C/C	C/C	C/T	C/C	clone33	C/C	C/T	C	T	Coding Intron
LG11	5647987	G	G/G	G/G	G/A	G/G	G/G	G/G	G/G	G/G	clone20	G/G	A/G	G	A	Other
LG11	5694650	T	T/T	T/T	T/T	T/T	T/T	T/T	T/C	T/T	clone33	T/T	C/T	T	C	Intergenic
LG11	5853157	T	G/G	G/G	G/G	G/G	G/G	G/G	G/G	T/G	clone48	G/G	G/T	G	T	Coding Intron
LG11	5861697	C	C/C	C/C	C/C	C/A	C/C	C/C	C/C	C/C	clone26	C/C	A/C	C	A	Intergenic
LG11	5861721	G	G/G	G/G	G/G	G/A	G/G	G/G	G/G	G/G	clone26	G/G	A/G	G	A	Intergenic
LG11	5869985	G	G/G	G/A	G/G	G/G	G/G	G/G	G/G	G/G	clone14	G/G	A/G	G	A	Intergenic
LG11	5880254	T	T/T	T/T	T/T	T/C	T/T	T/T	T/T	T/T	clone26	T/T	C/T	T	C	Coding Exon
LG11	6000295	G	G/G	G/G	G/G	G/G	G/G	G/G	G/A	G/G	clone33	G/G	A/G	G	A	Intergenic
LG11	6333830	G	G/G	G/G	G/G	G/G	G/G	G/G	G/T	G/G	clone33	G/G	G/T	G	T	Intergenic
LG11	6436631	A	A/A	A/A	A/G	A/A	A/A	A/A	A/A	A/A	clone20	A/A	A/G	A	G	Intergenic
LG11	6557853	T	T/T	T/T	T/T	T/T	T/A	T/T	T/T	T/T	clone27	T/T	A/T	T	A	Intergenic
LG11	6609618	T	T/T	T/T	T/T	T/T	T/C	T/T	T/T	T/T	clone27	T/T	C/T	T	C	Intergenic
LG11	6677862	A	A/A	A/A	A/A	A/A	A/C	A/A	A/A	A/A	clone27	A/A	A/C	A	C	Intergenic
LG11	6922079	G	G/G	G/A	G/G	G/G	G/G	G/G	G/G	G/G	clone14	G/G	A/G	G	A	Intergenic
LG12	235872	T	T/A	T/T	T/T	T/T	T/T	T/T	T/T	T/T	clone13	T/T	A/T	T	A	Coding Intron
LG12	785030	T	T/T	T/T	T/T	T/A	T/T	T/T	T/T	T/T	clone26	T/T	A/T	T	A	Coding Intron
LG12	889109	A	A/A	A/A	A/A	A/A	A/A	A/A	A/A	A/T	clone48	A/A	A/T	A	T	Coding Intron
LG12	1045886	A	A/A	A/A	A/A	A/A	A/A	A/C	A/A	A/A	clone28	A/A	A/C	A	C	Coding Intron
LG12	1308245	G	G/G	G/G	G/G	G/G	G/G	G/C	G/G	G/G	clone28	G/G	C/G	G	C	Intergenic
LG12	1322756	T	T/T	T/T	T/T	T/T	T/T	T/T	T/T	T/C	clone48	T/T	C/T	T	C	Intergenic
LG12	1347491	G	G/G	G/G	G/G	G/G	G/T	G/G	G/G	G/G	clone27	G/G	G/T	G	T	Coding Intron
LG12	1385884	A	A/A	A/A	A/A	A/T	A/A	A/A	A/A	A/A	clone26	A/A	A/T	A	T	Coding Exon
LG12	1385893	T	T/T	T/T	T/T	T/C	T/T	T/T	T/T	T/T	clone26	T/T	C/T	T	C	Coding Exon
LG12	1422262	T	T/T	T/T	T/C	T/T	T/T	T/T	T/T	T/T	clone20	T/T	C/T	T	C	Coding Intron
LG12	1449530	T	T/T	T/T	T/T	T/T	T/T	T/T	T/G	T/T	clone33	T/T	G/T	T	G	5′UTR Exon
LG12	1456355	C	C/C	C/T	C/C	C/C	C/C	C/C	C/C	C/C	clone14	C/C	C/T	C	T	Other
LG12	1472343	C	C/C	C/C	C/C	C/C	C/C	C/C	C/A	C/C	clone33	C/C	A/C	C	A	Intergenic
LG12	1474969	G	A/A	A/A	A/A	A/A	A/A	A/A	A/A	G/A	clone48	A/A	A/G	A	G	Coding Exon
LG12	1475020	T	T/T	T/T	T/T	T/T	T/T	T/A	T/T	T/T	clone28	T/T	A/T	T	A	Coding Exon
LG12	1475025	T	T/T	T/T	T/T	T/T	T/T	T/A	T/T	T/T	clone28	T/T	A/T	T	A	Coding Exon
LG12	1477570	G	G/G	G/G	G/G	G/G	G/G	G/G	G/T	G/G	clone33	G/G	G/T	G	T	Intergenic
LG12	1506893	C	T/T	C/T	T/T	T/T	T/T	T/T	T/T	T/T	clone14	T/T	C/T	T	C	Coding Exon
LG12	1514686	G	G/G	G/G	G/A	G/G	G/G	G/G	G/G	G/G	clone20	G/G	A/G	G	A	Coding Intron
LG12	1525102	T	T/T	T/T	T/T	T/T	T/T	T/G	T/T	T/T	clone28	T/T	G/T	T	G	Coding Exon
LG12	1525155	A	A/A	A/A	A/A	A/A	A/A	A/C	A/A	A/A	clone28	A/A	A/C	A	C	Coding Exon
LG12	1545500	C	C/C	C/T	C/C	C/C	C/C	C/C	C/C	C/C	clone14	C/C	C/T	C	T	Intergenic
LG12	1631286	G	G/G	G/G	G/G	G/A	G/G	G/G	G/G	G/G	clone26	G/G	A/G	G	A	Intergenic
LG12	1827788	G	G/G	G/G	G/G	G/G	G/A	G/G	G/G	G/G	clone27	G/G	A/G	G	A	Coding Exon
LG12	1948045	C	C/C	C/C	C/C	C/C	C/C	C/T	C/C	C/C	clone28	C/C	C/T	C	T	3′UTR Exon
LG12	1948282	A	A/A	A/A	A/A	A/A	A/C	A/A	A/A	A/A	clone27	A/A	A/C	A	C	Coding Intron
LG12	2120170	A	T/T	T/T	A/T	T/T	T/T	T/T	T/T	T/T	clone20	T/T	A/T	T	A	Intergenic
LG12	2137721	C	C/C	C/C	C/C	C/C	C/C	C/C	C/C	C/T	clone48	C/C	C/T	C	T	Intergenic
LG12	2263737	T	T/T	T/T	T/T	T/T	T/C	T/T	T/T	T/T	clone27	T/T	C/T	T	C	Coding Exon
LG12	2656748	A	A/A	A/A	A/A	A/A	A/A	A/A	A/A	A/G	clone48	A/A	A/G	A	G	Coding Exon
LG12	2656827	G	G/G	G/G	G/G	G/A	G/G	G/G	G/G	G/G	clone26	G/G	A/G	G	A	Coding Exon
LG12	2747023	T	T/T	T/T	T/G	T/T	T/T	T/T	T/T	T/T	clone20	T/T	G/T	T	G	Coding Exon
LG12	2882441	A	A/A	A/A	A/G	A/A	A/A	A/A	A/A	A/A	clone20	A/A	A/G	A	G	Other
LG12	2918732	G	G/G	G/G	G/G	G/G	G/G	G/G	G/G	G/A	clone48	G/G	A/G	G	A	Other
LG12	3008188	T	T/T	T/T	T/T	T/T	T/A	T/T	T/T	T/T	clone27	T/T	A/T	T	A	Coding Exon
LG12	3049382	G	G/G	G/G	G/G	G/G	G/G	G/G	G/A	G/G	clone33	G/G	A/G	G	A	Coding Exon
LG12	3075813	G	G/G	G/G	G/G	G/G	G/G	G/A	G/G	G/G	clone28	G/G	A/G	G	A	Intergenic
LG12	3162171	A	A/A	A/A	A/G	A/A	A/A	A/A	A/A	A/A	clone20	A/A	A/G	A	G	Intergenic
LG12	3171082	G	G/G	G/G	G/G	G/G	G/C	G/G	G/G	G/G	clone27	G/G	C/G	G	C	Intergenic
LG12	3190827	G	A/A	A/A	A/A	A/A	A/A	G/A	A/A	A/A	clone28	A/A	A/G	A	G	Intergenic
LG12	3254437	G	G/G	G/G	G/G	G/G	G/G	G/G	G/G	G/A	clone48	G/G	A/G	G	A	Coding Intron
LG12	3254445	T	T/T	T/T	T/T	T/T	T/T	T/T	T/T	T/C	clone48	T/T	C/T	T	C	Coding Intron
LG12	3260140	C	T/T	T/T	T/T	T/T	T/T	C/T	T/T	T/T	clone28	T/T	C/T	T	C	Coding Intron
LG12	3272060	A	A/A	A/A	A/A	A/A	A/A	A/A	A/A	A/C	clone48	A/A	A/C	A	C	Coding Exon
LG12	3404809	C	C/C	C/C	C/C	C/C	C/C	C/C	C/G	C/C	clone33	C/C	C/G	C	G	Coding Intron
LG12	3404813	T	T/T	T/T	T/T	T/T	T/T	T/T	T/G	T/T	clone33	T/T	G/T	T	G	Coding Intron
LG12	3434611	G	G/G	G/G	G/G	G/G	G/G	G/A	G/G	G/G	clone28	G/G	A/G	G	A	5′UTR Exon
LG12	3445314	C	C/C	C/C	C/C	C/C	C/C	C/C	C/C	C/T	clone48	C/C	C/T	C	T	Intergenic
LG12	3485030	T	T/T	T/T	T/T	T/A	T/T	T/T	T/T	T/T	clone26	T/T	A/T	T	A	Intergenic
LG12	3646249	A	A/A	A/A	A/A	A/A	A/A	A/A	A/G	A/A	clone33	A/A	A/G	A	G	Intergenic
LG12	3741505	T	T/T	T/A	T/T	T/T	T/T	T/T	T/T	T/T	clone14	T/T	A/T	T	A	Intergenic
LG12	3946300	T	T/T	T/T	T/T	T/C	T/T	T/T	T/T	T/T	clone26	T/T	C/T	T	C	Intergenic
LG12	3959515	G	G/A	G/G	G/G	G/G	G/G	G/G	G/G	G/G	clone13	G/G	A/G	G	A	Intergenic
LG12	3959664	T	T/T	T/T	T/C	T/T	T/T	T/T	T/T	T/T	clone20	T/T	C/T	T	C	Intergenic
LG12	3970944	G	G/G	G/G	G/A	G/G	G/G	G/G	G/G	G/G	clone20	G/G	A/G	G	A	Intergenic
LG12	3971994	A	T/T	T/T	T/T	T/T	A/T	T/T	T/T	T/T	clone27	T/T	A/T	T	A	Intergenic
LG12	3973203	A	A/A	A/A	A/A	A/A	A/A	A/G	A/A	A/A	clone28	A/A	A/G	A	G	Intergenic
LG12	4112679	A	A/A	A/A	A/A	A/A	A/G	A/A	A/A	A/A	clone27	A/A	A/G	A	G	Intergenic
LG12	4116012	G	G/G	G/G	G/G	G/G	G/G	G/G	G/G	G/A	clone48	G/G	A/G	G	A	Intergenic
LG12	4212350	T	T/T	T/T	T/T	T/T	T/A	T/T	T/T	T/T	clone27	T/T	A/T	T	A	Coding Exon
LG12	4350845	G	G/G	G/G	G/G	G/G	G/G	G/G	G/A	G/G	clone33	G/G	A/G	G	A	Intergenic
LG12	4445776	T	T/T	T/T	T/T	T/T	T/T	T/T	T/A	T/T	clone33	T/T	A/T	T	A	Intergenic
LG12	4446808	A	A/A	A/A	A/A	A/G	A/A	A/A	A/A	A/A	clone26	A/A	A/G	A	G	Intergenic
LG12	4500890	G	G/G	G/G	G/A	G/G	G/G	G/G	G/G	G/G	clone20	G/G	A/G	G	A	Coding Exon
LG12	4541283	T	T/C	T/T	T/T	T/T	T/T	T/T	T/T	T/T	clone13	T/T	C/T	T	C	Intergenic
LG12	4548572	G	G/G	G/G	G/G	G/G	G/A	G/G	G/G	G/G	clone27	G/G	A/G	G	A	Intergenic
LG12	4555432	G	G/G	G/G	G/G	G/G	G/G	G/T	G/G	G/G	clone28	G/G	G/T	G	T	Intergenic
LG12	4556273	C	C/C	C/C	C/C	C/C	C/C	C/C	C/T	C/C	clone33	C/C	C/T	C	T	Intergenic
LG12	4566333	C	C/C	C/C	C/C	C/C	C/C	C/C	C/C	C/A	clone48	C/C	A/C	C	A	Intergenic
LG12	4698256	A	A/A	A/T	A/A	A/A	A/A	A/A	A/A	A/A	clone14	A/A	A/T	A	T	Intergenic
LG12	4702202	C	C/C	C/C	C/T	C/C	C/C	C/C	C/C	C/C	clone20	C/C	C/T	C	T	Intergenic
LG12	4703147	A	A/A	A/A	A/A	A/A	A/A	A/G	A/A	A/A	clone28	A/A	A/G	A	G	Intergenic
LG12	4869714	T	T/T	T/T	T/T	T/T	T/C	T/T	T/T	T/T	clone27	T/T	C/T	T	C	Coding Exon
LG12	4967653	C	C/C	C/C	C/C	C/C	C/C	C/C	C/G	C/C	clone33	C/C	C/G	C	G	Intergenic
LG12	4991391	G	G/G	G/G	G/G	G/G	G/G	G/A	G/G	G/G	clone28	G/G	A/G	G	A	Intergenic
LG12	4993075	C	C/C	C/C	C/T	C/C	C/C	C/C	C/C	C/C	clone20	C/C	C/T	C	T	Intergenic
LG12	5109309	C	C/C	C/C	C/C	C/C	C/C	C/C	C/C	C/T	clone48	C/C	C/T	C	T	Coding Exon
LG12	5136124	C	C/C	C/C	C/C	C/C	C/G	C/C	C/C	C/C	clone27	C/C	C/G	C	G	Coding Intron
LG12	5136148	G	G/G	G/G	G/G	G/G	G/A	G/G	G/G	G/G	clone27	G/G	A/G	G	A	Coding Intron
LG12	5152931	A	A/A	A/G	A/A	A/A	A/A	A/A	A/A	A/A	clone14	A/A	A/G	A	G	Intergenic
LG12	5434377	A	A/A	A/A	A/A	A/A	A/A	A/A	A/A	A/G	clone48	A/A	A/G	A	G	Intergenic
LG12	6076010	G	G/G	G/G	G/G	G/G	G/G	G/G	G/A	G/G	clone33	G/G	A/G	G	A	Intergenic
LG12	6118928	T	T/T	T/T	T/T	T/T	T/T	T/T	T/T	T/C	clone48	T/T	C/T	T	C	Intergenic
LG12	6151294	C	C/C	C/C	C/G	C/C	C/C	C/C	C/C	C/C	clone20	C/C	C/G	C	G	Coding Exon
LG12	6232232	A	A/A	A/A	A/A	A/T	A/A	A/A	A/A	A/A	clone26	A/A	A/T	A	T	Intergenic
LG12	6348339	A	A/A	A/A	A/A	A/T	A/A	A/A	A/A	A/A	clone26	A/A	A/T	A	T	Intergenic
LG12	6400779	G	G/G	G/G	G/G	G/G	G/A	G/G	G/G	G/G	clone27	G/G	A/G	G	A	Intergenic
LG12	6402401	A	A/A	A/A	A/A	A/A	A/A	A/A	A/C	A/A	clone33	A/A	A/C	A	C	Intergenic
LG12	6446852	G	G/G	G/G	G/G	G/G	G/G	G/A	G/G	G/G	clone28	G/G	A/G	G	A	Intergenic
LG12	6538657	A	A/A	A/A	A/A	A/A	A/A	A/A	A/A	A/T	clone48	A/A	A/T	A	T	Intergenic
LG12	6552649	T	T/T	T/T	T/C	T/T	T/T	T/T	T/T	T/T	clone20	T/T	C/T	T	C	Intergenic
LG12	6552655	A	A/A	A/A	A/T	A/A	A/A	A/A	A/A	A/A	clone20	A/A	A/T	A	T	Intergenic
LG12	6592432	C	C/C	C/C	C/A	C/C	C/C	C/C	C/C	C/C	clone20	C/C	A/C	C	A	Coding Intron
LG12	6679643	A	A/A	A/A	A/C	A/A	A/A	A/A	A/A	A/A	clone20	A/A	A/C	A	C	Coding Intron
LG12	6960039	A	A/A	A/A	A/A	A/A	A/A	A/A	A/A	A/G	clone48	A/A	A/G	A	G	Other
LG12	6960062	A	A/A	A/A	A/A	A/A	A/A	A/A	A/A	A/T	clone48	A/A	A/T	A	T	Other
LG12	7098101	C	C/C	C/C	C/A	C/C	C/C	C/C	C/C	C/C	clone20	C/C	A/C	C	A	5′UTR Exon
LG12	7174698	C	C/C	C/C	C/T	C/C	C/C	C/C	C/C	C/C	clone20	C/C	C/T	C	T	Coding Exon
LG12	7667472	G	G/G	G/G	G/G	G/G	G/G	G/C	G/G	G/G	clone28	G/G	C/G	G	C	Intergenic
LG12	7795130	C	C/C	C/C	C/C	C/C	C/A	C/C	C/C	C/C	clone27	C/C	A/C	C	A	Coding Intron
LG12	7920952	A	A/A	A/A	A/A	A/A	A/A	A/T	A/A	A/A	clone28	A/A	A/T	A	T	Other
LG12	7920959	T	T/T	T/T	T/T	T/T	T/T	T/A	T/T	T/T	clone28	T/T	A/T	T	A	Other
LG12	7952754	G	G/G	G/G	G/G	G/G	G/C	G/G	G/G	G/G	clone27	G/G	C/G	G	C	Coding Intron
LG12	8036111	G	G/G	G/G	G/G	G/A	G/G	G/G	G/G	G/G	clone26	G/G	A/G	G	A	Coding Exon
LG12	8085641	G	G/G	G/A	G/G	G/G	G/G	G/G	G/G	G/G	clone14	G/G	A/G	G	A	Coding Intron
LG12	8085688	T	T/T	T/C	T/T	T/T	T/T	T/T	T/T	T/T	clone14	T/T	C/T	T	C	Coding Intron
LG12	8292388	A	A/A	A/A	A/A	A/A	A/T	A/A	A/A	A/A	clone27	A/A	A/T	A	T	3′UTR Exon
LG12	8315547	T	T/T	T/T	T/T	T/T	T/C	T/T	T/T	T/T	clone27	T/T	C/T	T	C	Other
LG12	8318282	A	A/A	A/A	A/A	A/T	A/A	A/A	A/A	A/A	clone26	A/A	A/T	A	T	Intergenic
LG12	8318725	T	T/T	T/A	T/T	T/T	T/T	T/T	T/T	T/T	clone14	T/T	A/T	T	A	Intergenic
LG12	8530232	C	C/C	C/C	C/C	C/C	C/C	C/A	C/C	C/C	clone28	C/C	A/C	C	A	Intergenic
LG12	8614645	C	C/C	C/C	C/C	C/T	C/C	C/C	C/C	C/C	clone26	C/C	C/T	C	T	Coding Exon
LG12	8676234	T	T/T	T/T	T/T	T/T	T/T	T/T	T/T	T/G	clone48	T/T	G/T	T	G	Intergenic
LG12	8694741	C	C/C	C/C	C/C	C/C	C/T	C/C	C/C	C/C	clone27	C/C	C/T	C	T	Intergenic
LG12	8716279	T	T/T	T/T	T/T	T/A	T/T	T/T	T/T	T/T	clone26	T/T	A/T	T	A	Coding Exon
LG12	8801828	T	T/T	T/T	T/T	T/T	T/T	T/T	T/T	T/A	clone48	T/T	A/T	T	A	Coding Intron
LG12	8808499	G	G/G	G/G	G/G	G/G	G/G	G/A	G/G	G/G	clone28	G/G	A/G	G	A	Coding Intron
LG12	9148581	T	T/T	T/T	T/T	T/T	T/T	T/T	T/T	T/C	clone48	T/T	C/T	T	C	Other
LG12	9181309	G	G/G	G/G	G/G	G/G	G/A	G/G	G/G	G/G	clone27	G/G	A/G	G	A	Coding Intron
LG12	9413516	C	C/C	C/C	C/C	C/C	C/C	C/T	C/C	C/C	clone28	C/C	C/T	C	T	Coding Intron
LG12	9425465	C	C/C	C/C	C/C	C/C	C/C	C/C	C/C	C/T	clone48	C/C	C/T	C	T	Coding Intron
LG12	9508772	T	T/A	T/T	T/T	T/T	T/T	T/T	T/T	T/T	clone13	T/T	A/T	T	A	Coding Exon
LG12	9533208	T	T/T	T/T	T/C	T/T	T/T	T/T	T/T	T/T	clone20	T/T	C/T	T	C	Coding Intron
LG12	9533778	T	T/T	T/T	T/T	T/T	T/C	T/T	T/T	T/T	clone27	T/T	C/T	T	C	Coding Intron
LG12	9553851	G	G/G	G/G	G/G	G/G	G/G	G/G	G/G	G/A	clone48	G/G	A/G	G	A	Coding Intron
LG12	9556088	A	A/A	A/G	A/A	A/A	A/A	A/A	A/A	A/A	clone14	A/A	A/G	A	G	Coding Exon
LG12	9606175	C	C/C	C/C	C/C	C/C	C/G	C/C	C/C	C/C	clone27	C/C	C/G	C	G	Coding Exon
LG12	9711706	T	T/T	T/T	T/T	T/T	T/T	T/T	T/T	T/C	clone48	T/T	C/T	T	C	Coding Intron
LG12	9711716	A	A/A	A/A	A/A	A/A	A/A	A/A	A/A	A/T	clone48	A/A	A/T	A	T	Coding Intron
LG12	9820811	G	G/G	G/G	G/G	G/G	G/G	G/A	G/G	G/G	clone28	G/G	A/G	G	A	3′UTR Exon
LG12	9852922	A	C/C	C/C	C/C	C/C	C/C	C/C	C/C	A/C	clone48	C/C	A/C	C	A	3′UTR Exon
LG12	9874675	T	T/T	T/G	T/T	T/T	T/T	T/T	T/T	T/T	clone14	T/T	G/T	T	G	Coding Exon
LG12	10028084	T	T/T	T/T	T/T	T/T	T/G	T/T	T/T	T/T	clone27	T/T	G/T	T	G	Intergenic
LG12	10217775	T	T/T	T/T	T/T	T/T	T/T	T/T	T/T	T/C	clone48	T/T	C/T	T	C	Coding Exon
LG12	10239376	T	T/T	T/T	T/T	T/T	T/T	T/G	T/T	T/T	clone28	T/T	G/T	T	G	Coding Intron
LG12	10244834	C	C/C	C/C	C/C	C/A	C/C	C/C	C/C	C/C	clone26	C/C	A/C	C	A	Coding Exon
LG12	10244988	G	G/G	G/G	G/G	G/G	G/G	G/G	G/A	G/G	clone33	G/G	A/G	G	A	Coding Exon
LG12	10245888	G	G/G	G/G	G/G	G/G	G/G	G/G	G/G	G/T	clone48	G/G	G/T	G	T	Coding Exon
LG12	10600624	T	T/T	T/T	T/T	T/T	T/T	T/C	T/T	T/T	clone28	T/T	C/T	T	C	Coding Intron
LG12	10874231	T	T/T	T/T	T/T	T/T	T/T	T/T	T/T	T/A	clone48	T/T	A/T	T	A	Intergenic
LG12	10876574	G	G/G	G/G	G/A	G/G	G/G	G/G	G/G	G/G	clone20	G/G	A/G	G	A	Coding Exon
LG12	10923371	A	A/A	A/A	A/G	A/A	A/A	A/A	A/A	A/A	clone20	A/A	A/G	A	G	Coding Intron

## Sheet: INDEL
Scfd	Site	Genome ref.	clone13	clone14	clone20	clone26	clone27	clone28	clone33	clone47	changed_clone	common_genotype	different_genotype
LG1	1271798	G	G/G	G/G	G/G	G/G	G/G	G/G	G/G	G/GA	clone48	G/G	G/GA
LG1	1619355	T	T/T	T/T	T/T	T/T	T/TC	T/T	T/T	T/T	clone27	T/T	T/TC
LG1	1931829	T	T/T	T/T	T/T	T/T	T/TAAA	T/T	T/T	T/T	clone27	T/T	T/TAAA
LG1	2342261	A	A/A	A/A	A/A	A/A	A/AG	A/A	A/A	A/A	clone27	A/A	A/AG
LG1	2749692	T	T/T	T/T	TGG/T	T/T	T/T	T/T	T/T	T/T	clone20	T/T	TGG/T
LG1	2862033	C	C/C	C/C	C/C	C/C	C/C	C/C	C/C	C/CA	clone48	C/C	C/CA
LG1	3537997	A	A/A	A/A	A/A	A/A	A/A	A/A	AT/A	A/A	clone33	A/A	AT/A
LG1	3546985	A	A/A	A/A	A/AC	A/A	A/A	A/A	A/A	A/A	clone20	A/A	A/AC
LG1	3654958	G	G/G	G/G	G/G	GA/G	G/G	G/G	G/G	G/G	clone26	G/G	GA/G
LG1	4077835	T	T/T	T/T	T/T	T/T	T/T	T/T	T/T	TG/T	clone48	T/T	TG/T
LG1	5537664	A	A/A	A/A	A/AAAG	A/A	A/A	A/A	A/A	A/A	clone20	A/A	A/AAAG
LG1	5546158	A	A/A	A/A	A/A	AGCG/A	A/A	A/A	A/A	A/A	clone26	A/A	AGCG/A
LG1	6189367	A	A/A	A/A	AGTT/A	A/A	A/A	A/A	A/A	A/A	clone20	A/A	AGTT/A
LG1	6468731	C	C/C	C/C	C/C	C/C	C/C	C/CT	C/C	C/C	clone28	C/C	C/CT
LG2	96918	G	G/G	G/G	G/G	G/G	G/G	G/G	GGT/G	G/G	clone33	G/G	GGT/G
LG2	162617	A	A/A	A/A	A/A	A/A	A/A	A/A	A/A	AG/A	clone48	A/A	AG/A
LG2	2225452	T	T/T	T/T	T/T	T/T	T/T	T/TC	T/T	T/T	clone28	T/T	T/TC
LG2	2282724	T	T/T	T/TA	T/T	T/T	T/T	T/T	T/T	T/T	clone14	T/T	T/TA
LG2	2858785	C	CT/CT	CT/CT	CT/CT	CT/CT	CT/CT	CT/CT	C/CT	CT/CT	clone33	CT/CT	C/CT
LG2	2906224	G	G/G	G/G	G/G	G/G	G/GGT	G/G	G/G	G/G	clone27	G/G	G/GGT
LG2	3104414	C	C/C	C/C	C/C	C/C	CA/C	C/C	C/C	C/C	clone27	C/C	CA/C
LG2	3412920	C	CA/CA	CA/CA	C/CA	CA/CA	CA/CA	CA/CA	CA/CA	CA/CA	clone20	CA/CA	C/CA
LG2	3697686	T	T/T	T/T	T/T	T/TA	T/T	T/T	T/T	T/T	clone26	T/T	T/TA
LG2	3784509	G	G/G	G/G	G/G	G/G	G/G	GA/G	G/G	G/G	clone28	G/G	GA/G
LG2	3872370	T	T/T	T/T	T/T	TG/T	T/T	T/T	T/T	T/T	clone26	T/T	TG/T
LG2	4710286	T	T/T	T/T	T/T	T/T	T/T	T/T	TG/T	T/T	clone33	T/T	TG/T
LG2	5208981	A	A/A	A/A	A/A	A/A	A/A	A/A	AT/A	A/A	clone33	A/A	AT/A
LG2	6130894	A	A/A	A/A	A/A	A/A	AAC/A	A/A	A/A	A/A	clone27	A/A	AAC/A
LG2	6162348	A	A/A	A/A	A/A	ACAC/A	A/A	A/A	A/A	A/A	clone26	A/A	ACAC/A
LG2	6163360	C	C/C	C/C	C/C	C/C	C/C	C/C	C/C	C/CG	clone48	C/C	C/CG
LG2	6613875	G	GT/GT	GT/GT	G/GT	GT/GT	GT/GT	GT/GT	GT/GT	GT/GT	clone20	GT/GT	G/GT
LG2	6728849	G	GA/GA	GA/GA	GA/GA	GA/GA	GA/GA	GA/GA	GA/GA	G/GA	clone48	GA/GA	G/GA
LG2	7428346	A	A/A	A/A	AT/A	A/A	A/A	A/A	A/A	A/A	clone20	A/A	AT/A
LG2	8291251	T	T/T	T/T	T/T	T/T	T/T	TA/T	T/T	T/T	clone28	T/T	TA/T
LG2	11241939	T	T/T	T/T	TG/T	T/T	T/T	T/T	T/T	T/T	clone20	T/T	TG/T
LG2	11831675	G	G/G	G/G	G/G	G/G	G/G	GC/G	G/G	G/G	clone28	G/G	GC/G
LG2	11866308	T	T/T	T/T	T/T	T/T	T/TG	T/T	T/T	T/T	clone27	T/T	T/TG
LG2	11880568	C	C/C	C/C	CCA/C	C/C	C/C	C/C	C/C	C/C	clone20	C/C	CCA/C
LG2	12391127	G	G/G	G/G	G/G	G/G	G/G	G/G	GTT/G	G/G	clone33	G/G	GTT/G
LG2	12525351	G	G/G	G/G	G/G	G/G	G/G	G/G	G/G	GT/G	clone48	G/G	GT/G
LG3	1138298	C	C/C	C/C	C/C	C/C	C/C	CCA/C	C/C	C/C	clone28	C/C	CCA/C
LG3	2455221	C	CT/CT	CT/CT	CT/CT	CT/CT	CT/CT	C/CT	CT/CT	CT/CT	clone28	CT/CT	C/CT
LG3	3449883	T	T/T	T/T	T/T	T/T	T/T	T/T	TA/T	T/T	clone33	T/T	TA/T
LG3	4165070	C	C/C	C/C	C/C	CA/C	C/C	C/C	C/C	C/C	clone26	C/C	CA/C
LG3	4375950	T	TC/TC	TC/TC	TC/TC	T/TC	TC/TC	TC/TC	TC/TC	TC/TC	clone26	TC/TC	T/TC
LG3	4715621	C	CTCT/C	C/C	C/C	C/C	C/C	C/C	C/C	C/C	clone13	C/C	CTCT/C
LG3	5569774	C	C/C	C/C	C/C	C/C	C/C	C/C	CG/C	C/C	clone33	C/C	CG/C
LG3	5635562	A	A/A	A/A	A/A	A/A	A/A	A/A	A/A	A/AAT	clone48	A/A	A/AAT
LG3	7021650	A	A/A	A/A	A/A	A/A	A/A	A/A	AAG/A	A/A	clone33	A/A	AAG/A
LG3	7913382	G	G/G	G/G	G/G	G/G	G/G	G/G	G/GT	G/G	clone33	G/G	G/GT
LG3	10800461	T	T/T	T/T	T/T	TC/T	T/T	T/T	T/T	T/T	clone26	T/T	TC/T
LG3	10821111	C	C/C	C/C	C/C	C/C	C/C	C/C	CG/C	C/C	clone33	C/C	CG/C
LG3	10879547	T	TA/TA	TA/TA	TA/TA	TA/TA	TA/TA	TA/TA	TA/TA	T/TA	clone48	TA/TA	T/TA
LG4	395417	T	T/T	T/T	T/T	T/T	T/T	T/T	T/T	T/TTAA	clone48	T/T	T/TTAA
LG4	450558	C	C/C	C/C	C/C	C/C	C/C	C/C	CCCT/C	C/C	clone33	C/C	CCCT/C
LG4	995633	C	C/C	C/C	C/C	C/C	C/C	C/C	C/C	C/CTA	clone48	C/C	C/CTA
LG4	1828657	C	C/CTT	C/C	C/C	C/C	C/C	C/C	C/C	C/C	clone13	C/C	C/CTT
LG4	2623495	A	A/A	A/A	A/A	AC/A	A/A	A/A	A/A	A/A	clone26	A/A	AC/A
LG4	2882920	A	A/A	AATC/A	A/A	A/A	A/A	A/A	A/A	A/A	clone14	A/A	AATC/A
LG4	3129495	C	C/C	C/C	C/C	C/C	C/CT	C/C	C/C	C/C	clone27	C/C	C/CT
LG4	3524429	T	T/T	T/T	TG/T	T/T	T/T	T/T	T/T	T/T	clone20	T/T	TG/T
LG4	4108362	G	G/G	G/G	G/G	G/G	G/G	G/G	G/G	GT/G	clone48	G/G	GT/G
LG4	5026585	A	A/A	A/A	A/A	A/A	A/A	A/A	AG/A	A/A	clone33	A/A	AG/A
LG4	5975087	G	G/G	G/G	GGA/G	G/G	G/G	G/G	G/G	G/G	clone20	G/G	GGA/G
LG4	6517177	G	G/G	G/G	G/G	G/G	GTCT/G	G/G	G/G	G/G	clone27	G/G	GTCT/G
LG4	6557054	G	G/G	G/G	G/G	G/G	G/G	GC/G	G/G	G/G	clone28	G/G	GC/G
LG4	7187319	A	A/A	A/A	A/A	A/A	A/A	A/A	A/A	AATG/A	clone48	A/A	AATG/A
LG4	7760816	C	C/C	C/C	C/C	C/C	C/C	C/C	C/C	CT/C	clone48	C/C	CT/C
LG4	7908236	T	T/T	T/T	T/T	T/T	T/T	T/T	T/T	T/TGC	clone48	T/T	T/TGC
LG5	440923	C	C/C	C/C	C/C	C/C	C/C	C/C	C/C	CT/C	clone48	C/C	CT/C
LG5	583384	T	T/T	T/T	T/T	T/T	T/T	T/T	T/T	T/TG	clone48	T/T	T/TG
LG5	2218538	C	C/C	C/C	C/C	C/C	C/C	C/C	C/C	CAA/C	clone48	C/C	CAA/C
LG5	3162956	A	A/A	A/A	A/A	A/AT	A/A	A/A	A/A	A/A	clone26	A/A	A/AT
LG5	4447843	G	G/G	G/G	G/G	G/G	G/G	G/G	G/G	G/GA	clone48	G/G	G/GA
LG5	4949972	C	C/C	C/C	CTTG/C	C/C	C/C	C/C	C/C	C/C	clone20	C/C	CTTG/C
LG5	5260873	G	G/G	G/G	G/G	G/G	GT/G	G/G	G/G	G/G	clone27	G/G	GT/G
LG5	5912837	G	G/G	G/G	G/G	GA/G	G/G	G/G	G/G	G/G	clone26	G/G	GA/G
LG5	7627486	C	C/C	C/C	C/C	CG/C	C/C	C/C	C/C	C/C	clone26	C/C	CG/C
LG5	7632229	C	C/C	C/C	C/C	C/C	CCCTCT/C	C/C	C/C	C/C	clone27	C/C	CCCTCT/C
LG5	8165781	A	A/A	A/A	A/AT	A/A	A/A	A/A	A/A	A/A	clone20	A/A	A/AT
LG5	8264710	C	C/C	C/C	C/C	C/C	C/C	C/C	C/C	CT/C	clone48	C/C	CT/C
LG5	9730680	T	TA/T	T/T	T/T	T/T	T/T	T/T	T/T	T/T	clone13	T/T	TA/T
LG5	9922443	A	A/A	A/A	A/A	A/A	A/A	A/A	A/A	AT/A	clone48	A/A	AT/A
LG5	10054136	C	C/C	C/C	C/C	C/C	C/C	C/C	C/C	C/CTT	clone48	C/C	C/CTT
LG5	10068586	G	G/G	G/G	G/G	G/G	G/G	G/G	G/G	GA/G	clone48	G/G	GA/G
LG5	10404221	G	G/G	G/G	G/G	G/G	G/G	GA/G	G/G	G/G	clone28	G/G	GA/G
LG6	1279602	T	T/T	T/T	T/T	T/T	TA/T	T/T	T/T	T/T	clone27	T/T	TA/T
LG6	1368260	T	T/T	T/T	T/T	T/T	TTC/T	T/T	T/T	T/T	clone27	T/T	TTC/T
LG6	1556502	T	T/T	T/T	T/TA	T/T	T/T	T/T	T/T	T/T	clone20	T/T	T/TA
LG6	1818470	T	T/T	T/T	T/T	T/T	T/T	T/T	T/T	TC/T	clone48	T/T	TC/T
LG6	2512772	A	AC/AC	AC/AC	AC/AC	AC/AC	AC/AC	A/AC	AC/AC	AC/AC	clone28	AC/AC	A/AC
LG6	2516661	T	T/T	T/T	T/T	T/T	T/TCCC	T/T	T/T	T/T	clone27	T/T	T/TCCC
LG6	3215236	A	AAG/AAG	AAG/AAG	AAG/AAG	AAG/AAG	AAG/AAG	AAG/AAG	AAG/AAG	A/AAG	clone48	AAG/AAG	A/AAG
LG6	3342013	A	AG/AG	AG/AG	A/AG	AG/AG	AG/AG	AG/AG	AG/AG	AG/AG	clone20	AG/AG	A/AG
LG6	3912416	G	G/G	G/G	G/G	GA/G	G/G	G/G	G/G	G/G	clone26	G/G	GA/G
LG6	3958455	C	CT/CT	CT/CT	CT/CT	CT/CT	CT/CT	CT/CT	C/CT	CT/CT	clone33	CT/CT	C/CT
LG6	4926646	T	T/T	T/T	TTA/T	T/T	T/T	T/T	T/T	T/T	clone20	T/T	TTA/T
LG6	4941961	G	G/G	G/G	G/G	G/G	G/G	G/GA	G/G	G/G	clone28	G/G	G/GA
LG6	5151740	A	A/A	A/A	A/A	A/A	A/A	A/A	A/AT	A/A	clone33	A/A	A/AT
LG6	5169111	A	A/A	A/A	A/A	AC/A	A/A	A/A	A/A	A/A	clone26	A/A	AC/A
LG6	6536992	C	C/C	C/C	C/C	CT/C	C/C	C/C	C/C	C/C	clone26	C/C	CT/C
LG6	6959342	G	G/G	G/G	G/G	G/G	GA/G	G/G	G/G	G/G	clone27	G/G	GA/G
LG6	7041690	T	TA/TA	TA/TA	TA/TA	T/TA	TA/TA	TA/TA	TA/TA	TA/TA	clone26	TA/TA	T/TA
LG6	7047546	C	C/C	C/C	C/C	C/C	C/C	C/C	C/C	C/CAA	clone48	C/C	C/CAA
LG6	7413097	T	T/T	T/T	T/T	T/T	T/T	T/T	T/T	T/TCC	clone48	T/T	T/TCC
LG7	2661858	A	A/A	A/A	A/A	A/A	A/A	A/A	A/A	ACTTCTT/A	clone48	A/A	ACTTCTT/A
LG7	3271126	T	T/T	T/T	T/T	T/T	TTA/T	T/T	T/T	T/T	clone27	T/T	TTA/T
LG7	3933648	T	T/T	T/T	TC/T	T/T	T/T	T/T	T/T	T/T	clone20	T/T	TC/T
LG7	4352671	C	C/C	C/C	C/C	CA/C	C/C	C/C	C/C	C/C	clone26	C/C	CA/C
LG7	4745330	T	T/T	T/T	T/TC	T/T	T/T	T/T	T/T	T/T	clone20	T/T	T/TC
LG7	5486022	A	A/A	A/A	AC/A	A/A	A/A	A/A	A/A	A/A	clone20	A/A	AC/A
LG7	7811297	T	T/T	T/T	T/T	T/T	TTTA/T	T/T	T/T	T/T	clone27	T/T	TTTA/T
LG7	8550724	G	G/G	GGGGA/G	G/G	G/G	G/G	G/G	G/G	G/G	clone14	G/G	GGGGA/G
LG7	8681231	A	A/A	A/A	A/A	A/AT	A/A	A/A	A/A	A/A	clone26	A/A	A/AT
LG7	8777852	C	C/C	C/C	C/C	C/C	C/C	C/C	CT/C	C/C	clone33	C/C	CT/C
LG7	9185907	C	C/C	C/C	C/C	C/C	C/C	C/C	CCTT/C	C/C	clone33	C/C	CCTT/C
LG7	9247333	G	G/G	G/G	G/G	G/G	G/G	G/G	G/G	GCT/G	clone48	G/G	GCT/G
LG8	436910	A	AT/A	A/A	A/A	A/A	A/A	A/A	A/A	A/A	clone13	A/A	AT/A
LG8	980586	C	C/C	C/C	C/C	CT/C	C/C	C/C	C/C	C/C	clone26	C/C	CT/C
LG8	1532909	G	G/G	G/G	G/G	G/G	G/G	G/G	G/G	GA/G	clone48	G/G	GA/G
LG8	4455770	A	A/A	A/A	ATTCTTC/A	A/A	A/A	A/A	A/A	A/A	clone20	A/A	ATTCTTC/A
LG8	7395660	A	A/A	A/A	AT/A	A/A	A/A	A/A	A/A	A/A	clone20	A/A	AT/A
LG8	8844508	T	T/T	T/T	T/T	TAGG/T	T/T	T/T	T/T	T/T	clone26	T/T	TAGG/T
LG8	10263588	G	G/G	G/G	G/G	G/G	G/G	G/G	G/G	GA/G	clone48	G/G	GA/G
LG8	11342402	C	C/C	C/C	C/C	C/C	C/C	C/C	CCTT/C	C/C	clone33	C/C	CCTT/C
LG8	12872948	T	T/T	T/T	T/T	T/T	T/T	T/TG	T/T	T/T	clone28	T/T	T/TG
LG8	13286981	A	A/A	A/A	A/A	A/A	A/A	A/A	A/ACT	A/A	clone33	A/A	A/ACT
LG9	270340	G	G/G	G/G	G/G	GTA/G	G/G	G/G	G/G	G/G	clone26	G/G	GTA/G
LG9	993469	C	C/C	C/C	CTTG/C	C/C	C/C	C/C	C/C	C/C	clone20	C/C	CTTG/C
LG9	1313257	T	T/T	T/T	TC/T	T/T	T/T	T/T	T/T	T/T	clone20	T/T	TC/T
LG9	2137702	A	AT/AT	AT/AT	AT/AT	AT/AT	AT/AT	AT/AT	AT/AT	A/AT	clone48	AT/AT	A/AT
LG9	3571770	A	A/A	A/A	A/A	A/A	AT/A	A/A	A/A	A/A	clone27	A/A	AT/A
LG9	3988976	A	A/A	A/A	A/A	A/A	A/A	A/A	AT/A	A/A	clone33	A/A	AT/A
LG9	4461495	A	A/A	A/A	A/A	A/A	A/A	A/A	A/A	A/AT	clone48	A/A	A/AT
LG9	5085233	G	G/G	G/G	G/G	G/G	G/G	G/G	G/G	G/GTATA	clone48	G/G	G/GTATA
LG9	5400857	A	A/A	A/A	A/A	A/A	A/A	A/A	AT/A	A/A	clone33	A/A	AT/A
LG9	6154277	C	C/C	C/C	C/C	C/CA	C/C	C/C	C/C	C/C	clone26	C/C	C/CA
LG9	7737230	C	C/C	C/C	C/C	CAG/C	C/C	C/C	C/C	C/C	clone26	C/C	CAG/C
LG9	8107940	T	T/T	T/T	TTC/T	T/T	T/T	T/T	T/T	T/T	clone20	T/T	TTC/T
LG9	8620954	C	C/C	C/C	C/C	C/C	CT/C	C/C	C/C	C/C	clone27	C/C	CT/C
LG9	9133943	C	C/C	C/C	C/C	C/C	C/C	C/C	C/C	C/CAT	clone48	C/C	C/CAT
LG9	10173899	T	TG/TG	TG/TG	TG/TG	T/TG	TG/TG	TG/TG	TG/TG	TG/TG	clone26	TG/TG	T/TG
LG10	2099525	G	GCCC/G	G/G	G/G	G/G	G/G	G/G	G/G	G/G	clone13	G/G	GCCC/G
LG10	3795377	A	A/A	A/A	A/A	A/A	A/A	A/A	A/AT	A/A	clone33	A/A	A/AT
LG10	4047109	T	TA/TA	TA/TA	TA/TA	T/TA	TA/TA	TA/TA	TA/TA	TA/TA	clone26	TA/TA	T/TA
LG10	4787771	T	T/T	T/T	T/T	T/T	T/T	T/T	T/TC	T/T	clone33	T/T	T/TC
LG10	4838347	C	C/C	C/C	C/C	C/C	C/C	C/C	C/C	C/CAG	clone48	C/C	C/CAG
LG10	5198120	T	T/T	T/T	T/T	TTG/T	T/T	T/T	T/T	T/T	clone26	T/T	TTG/T
LG10	5722206	A	A/A	A/A	A/A	A/A	A/A	A/A	A/A	AT/A	clone48	A/A	AT/A
LG10	6185479	A	A/A	A/A	A/A	A/A	A/A	A/A	A/A	AC/A	clone48	A/A	AC/A
LG10	8718476	G	G/G	G/G	G/G	G/G	G/G	G/GT	G/G	G/G	clone28	G/G	G/GT
LG10	8729949	T	T/T	T/T	TC/T	T/T	T/T	T/T	T/T	T/T	clone20	T/T	TC/T
LG10	9009281	A	A/A	A/A	A/AG	A/A	A/A	A/A	A/A	A/A	clone20	A/A	A/AG
LG10	9018122	G	G/G	G/G	G/G	G/G	G/G	G/GT	G/G	G/G	clone28	G/G	G/GT
LG10	9792249	G	GAAAA/GAAAA	GAAAA/GAAAA	GAAAA/GAAAA	G/GAAAA	GAAAA/GAAAA	GAAAA/GAAAA	GAAAA/GAAAA	GAAAA/GAAAA	clone26	GAAAA/GAAAA	G/GAAAA
LG10	10102556	A	A/A	A/A	A/A	A/A	AC/A	A/A	A/A	A/A	clone27	A/A	AC/A
LG10	10258667	T	T/T	T/T	T/T	T/T	T/T	TA/T	T/T	T/T	clone28	T/T	TA/T
LG10	11281583	G	G/G	G/G	GGGA/G	G/G	G/G	G/G	G/G	G/G	clone20	G/G	GGGA/G
LG10	11727611	G	GA/GA	GA/GA	GA/GA	GA/GA	GA/GA	GA/GA	GA/GA	G/GA	clone48	GA/GA	G/GA
LG10	11843282	C	C/C	C/C	C/C	C/C	C/C	C/C	C/C	C/CT	clone48	C/C	C/CT
LG10	14169711	C	CT/CT	CT/CT	C/CT	CT/CT	CT/CT	CT/CT	CT/CT	CT/CT	clone20	CT/CT	C/CT
LG11	671751	T	T/T	T/T	T/T	T/T	TCTC/T	T/T	T/T	T/T	clone27	T/T	TCTC/T
LG11	1667287	T	T/T	T/T	T/T	T/T	T/T	T/T	T/T	T/TG	clone48	T/T	T/TG
LG11	1812042	A	A/A	A/A	A/A	A/A	A/A	AT/A	A/A	A/A	clone28	A/A	AT/A
LG11	3399112	T	T/T	T/T	T/T	T/T	T/T	T/T	T/T	T/TA	clone48	T/T	T/TA
LG11	4027721	C	C/C	C/C	CGT/C	C/C	C/C	C/C	C/C	C/C	clone20	C/C	CGT/C
LG11	5325692	A	A/A	A/A	A/A	A/A	A/A	A/AG	A/A	A/A	clone28	A/A	A/AG
LG11	6218368	C	C/C	C/C	CG/C	C/C	C/C	C/C	C/C	C/C	clone20	C/C	CG/C
LG11	6853825	G	G/G	G/G	G/G	G/G	G/G	G/G	G/G	G/GT	clone48	G/G	G/GT
LG12	672337	G	G/G	G/G	G/G	G/G	G/G	G/G	G/G	GT/G	clone48	G/G	GT/G
LG12	3221040	T	T/T	T/T	T/T	T/T	T/T	T/T	T/T	TA/T	clone48	T/T	TA/T
LG12	3652003	G	GT/G	G/G	G/G	G/G	G/G	G/G	G/G	G/G	clone13	G/G	GT/G
LG12	4011595	C	C/C	C/C	C/C	C/C	C/C	C/C	C/C	CA/C	clone48	C/C	CA/C
LG12	4186536	C	C/C	C/C	C/C	C/C	C/C	C/C	C/C	CT/C	clone48	C/C	CT/C
LG12	4606978	G	GA/GA	GA/GA	GA/GA	GA/GA	GA/GA	G/GA	GA/GA	GA/GA	clone28	GA/GA	G/GA
LG12	5018960	T	T/T	T/T	T/T	T/T	T/T	T/T	TC/T	T/T	clone33	T/T	TC/T
LG12	6791405	T	T/T	T/T	T/T	T/T	T/T	T/T	T/T	TG/T	clone48	T/T	TG/T
LG12	7461860	T	T/T	T/T	TTCC/T	T/T	T/T	T/T	T/T	T/T	clone20	T/T	TTCC/T
LG12	8677909	A	A/A	A/A	A/AG	A/A	A/A	A/A	A/A	A/A	clone20	A/A	A/AG
LG12	9298038	C	C/C	C/C	C/CTA	C/C	C/C	C/C	C/C	C/C	clone20	C/C	C/CTA

## Sheet: LOH
Chromosome	Start	End	Length	Site_Count	Upstream_Start	Downstream_End	Length2	changed_clone	Type
LG1	155794	463081	307288	785	155794	518616	362822	clone20	Heterozygous deletion
LG1	3087064	3499503	412440	1595	3086571	3537999	451428	clone27	Conversion
LG2	8466436	8696975	230540	264	8464492	8699422	234930	clone13	Heterozygous deletion
LG3	981787	1049874	68088	289	970155	1050029	79874	clone48	Conversion
LG3	6456020	6457240	1221	5	6455742	6457351	1609	clone33	Conversion
LG3	7309443	7335724	26282	50	7305139	7343961	38822	clone28	Conversion
LG3	9118481	9528405	409925	1458	9066960	9551034	484074	clone26	Conversion
LG3	9596407	10235823	639417	651	9585254	10237003	651749	clone26	Conversion
LG3	10253616	11542788	1289173	920	10247937	11542788	1294851	clone26	Conversion
LG4	64134	148997	84864	417	64134	149118	84984	clone28	Conversion
LG4	149879	2602923	2453045	5232	149552	2603191	2453639	clone28	Conversion
LG4	2615988	3204065	588078	2195	2606526	3266165	659639	clone28	Conversion
LG4	6075634	6158199	82566	157	6075514	6158941	83427	clone48	Heterozygous deletion
LG4	6374503	6391958	17456	6	6374402	6392469	18067	clone20	Conversion
LG4	7216893	7320079	103187	274	7216819	7320722	103903	clone20	Heterozygous deletion
LG5	957347	963390	6044	14	948912	963713	14801	clone33	Conversion
LG6	2550801	2603606	52806	386	2541248	2610180	68932	clone26	Conversion
LG6	4506052	4508805	2754	16	4505320	4509750	4430	clone28	Conversion
LG7	2036840	2039635	2796	32	2034368	2040114	5746	clone26	Conversion
LG7	7122522	7223741	101220	160	7040802	7226260	185458	clone48	Conversion
LG7	7228627	8096146	867520	1720	7228471	8119977	891506	clone48	Conversion
LG7	8253041	8489732	236692	707	8172328	8489850	317522	clone48	Conversion
LG7	8490479	8700714	210236	353	8490362	8701237	210875	clone48	Conversion
LG7	8703404	9825079	1121676	1406	8703384	9825234	1121850	clone48	Conversion
LG7	9927393	10861441	934049	2502	9919372	11002321	1082949	clone48	Conversion
LG8	632713	670314	37602	98	629726	686271	56545	clone48	Conversion
LG8	705401	735488	30088	31	693368	768228	74860	clone48	Conversion
LG8	4739507	4740754	1248	9	4735882	4763800	27918	clone20	Conversion
LG8	6011198	6039022	27825	26	6009373	6045456	36083	clone26	Conversion
LG9	2964886	2981002	16117	57	2963750	3027309	63559	clone28	Heterozygous deletion
LG9	5893081	5897751	4671	29	5883212	5956588	73376	clone28	Conversion
LG9	6686591	6691090	4500	28	6672861	6695885	23024	clone33	Conversion
LG9	7909468	7910559	1092	13	7846720	7910583	63863	clone48	Conversion
LG10	178587	201768	23182	167	171999	203863	31864	clone20	Conversion
LG10	446639	487168	40530	146	443960	607260	163300	clone48	Conversion
LG10	9993329	10944953	951625	3297	9924840	11005074	1080234	clone48	Conversion
LG10	11037827	12182373	1144547	3587	11009372	12182626	1173254	clone48	Conversion
LG10	12185153	12291640	106488	304	12184832	12291641	106809	clone48	Conversion
LG10	12292607	12375804	83198	299	12292291	12401349	109058	clone48	Heterozygous deletion
LG10	12566335	13147400	581066	2169	12564404	13147832	583428	clone48	Conversion
LG10	13147832	13149707	1876	19	13147400	13149974	2574	clone28	Conversion
LG10	13148776	13626730	477955	1820	13148770	13711151	562381	clone48	Heterozygous deletion
LG10	13763797	14026097	262301	14	13715048	14089668	374620	clone48	Heterozygous deletion
LG10	14421088	14504921	83834	21	14420911	14505157	84246	clone48	Conversion
LG11	666598	841112	174515	724	665644	846456	180812	clone33	Conversion
LG11	847235	853277	6043	50	847147	853555	6408	clone33	Conversion
LG11	1641936	1651353	9418	28	1641617	1656770	15153	clone48	Conversion
LG12	2344271	2350050	5780	8	2331946	2369896	37950	clone48	Conversion
